# Supplementary material for: Modeling intercellular communication in tissues using spatial graphs of cells
Source: Nat Biotechnol. 2022 Oct 27;41(3):332–6. doi: 10.1038/s41587-022-01467-z (PMC10017508; doi:10.1038/s41587-022-01467-z)
Supplement: Supplementary file 3 — Effect of FDC on B cells in the Visium lymph node dataset presented in the sender effect and receiver effect analysis. [file 41587_2022_1467_MOESM3_ESM.csv]

	AEC in neighbourhood_names	AEC in neighbourhood_pvals	in neighbourhood_pvals_adj	AEC in neighbourhood_logfoldchanges	AEC not in neighbourhood_names	AEC not in neighbourhood_pvals	AEC not in neighbourhood_pvals_adj	AEC not in neighbourhood_logfoldchanges
0	sirpa:vwf	7.9448050604097e-58	7.9448050604097e-58	-0.6504528	ackr1:pf4	0.0	0.0	13.395866
1	cd81:kit	6.896382187971357e-132	6.96023757860072e-132	-0.4598753	itga4:vwf	0.0	0.0	12.533726
2	ptprc:fyn	5.911274491616402e-290	6.021765603609232e-290	-1.7147777	itgb3:angptl4	0.0	0.0	12.522184
3	agt:ctsg	1.27444155047798e-300	1.3105106509632058e-300	-1.461772	gp9:vwf	0.0	0.0	12.287608
4	adrb2:apob	6.91102788427241e-306	7.174305137006598e-306	-2.210211	igf2r:igf2	0.0	0.0	12.120374
5	itga4:thbs1	0.0	0.0	-1.3779533	cd44:fyn	0.0	0.0	12.081334
6	scarb1:thbs1	0.0	0.0	-1.93142	itga6:reln	0.0	0.0	11.962249
7	igf1r:igf1	0.0	0.0	-1.9978569	csf1r:igf1	0.0	0.0	11.914254
8	plgrkt:plg	0.0	0.0	-3.0285194	csf2rb:kit	0.0	0.0	11.884708
9	spn:fyn	0.0	0.0	-2.9137807	gp6:fyn	0.0	0.0	11.832224
10	f2r:plg	0.0	0.0	-4.0469255	sdc3:thbs1	0.0	0.0	11.777034
11	cd44:lgals9	0.0	0.0	-4.328927	kit:igf1	0.0	0.0	11.679195
12	sdc3:angptl4	0.0	0.0	-4.577785	igf1r:vegfb	0.0	0.0	11.7008915
13	ezr:vcam1	0.0	0.0	-5.705007	itgb2:hp	0.0	0.0	11.644591
14	kit:vegfb	0.0	0.0	-6.1291156	ackr1:ccl7	0.0	0.0	11.60747
15	cd55:fyn	0.0	0.0	-6.2051253	scarb1:apoe	0.0	0.0	11.939678
16	cd63:kit	0.0	0.0	-7.8939414	ptprj:thbs1	0.0	0.0	11.634578
17	itga4:vcam1	0.0	0.0	-7.9621115	f2rl2:plg	0.0	0.0	11.622004
18	itga2b:vtn	0.0	0.0	-7.882569	ccr2:ccl24	0.0	0.0	11.684687
19	fcer1g:fyn	0.0	0.0	-8.643666	sell:cd34	0.0	0.0	11.555741
20	slamf1:fyn	0.0	0.0	-8.723096	c3:ctsg	0.0	0.0	11.622303
21	cul5:ide	0.0	0.0	-8.882121	itgb3:angptl3	0.0	0.0	11.478712
22	itga4:vtn	0.0	0.0	-9.0393715	vcam1:thbs1	0.0	0.0	11.452225
23	itga4:reln	0.0	0.0	-9.341125	itgb2:plg	0.0	0.0	11.393846
24	cd79a:fyn	0.0	0.0	-9.300354	cd74:copa	0.0	0.0	11.410415
25	ccr2:ppbp	0.0	0.0	-9.573806	itga6:vtn	0.0	0.0	11.434072
26	itgb2:fyn	0.0	0.0	-9.579624	itgb2:vcam1	0.0	0.0	11.322394
27	notch2:dlk1	0.0	0.0	-9.826326	itga2b:vwf	0.0	0.0	11.325163
28	itgb3:vtn	0.0	0.0	-9.772745	itga6:thbs1	0.0	0.0	11.30854
29	ccr2:ccl7	0.0	0.0	-9.701216	ccr2:ccl3	0.0	0.0	11.194579
30	itgb3:igf1	0.0	0.0	-9.788795	f2rl3:ctsg	0.0	0.0	11.119772
31	f2rl3:plg	0.0	0.0	-9.8739605	f2rl2:ctsg	0.0	0.0	11.143626
32	ptprj:fyn	0.0	0.0	-9.97116	itga2b:reln	0.0	0.0	11.062487
33	itgb3:thbs1	0.0	0.0	-10.103813	itgb2:s100a8	0.0	0.0	11.114648
34	ryk:igf2	0.0	0.0	-10.212059	csf2rb:fyn	0.0	0.0	11.051794
35	igf1r:fyn	0.0	0.0	-10.141483	itga2b:thbs1	0.0	0.0	10.996222
36	thbs1:vwf	0.0	0.0	-10.176646	f2r:fyn	0.0	0.0	11.011692
37	igf2r:plg	0.0	0.0	-10.222356	kit:igf2	0.0	0.0	11.056813
38	ryk:igf1	0.0	0.0	-10.260829	gp1ba:kng1	0.0	0.0	10.987772
39	itga6:fyn	0.0	0.0	-10.259676	itgb3:vwf	0.0	0.0	10.87093
40	cd68:s100a9	0.0	0.0	-10.38299	sdc3:fyn	0.0	0.0	10.842582
41	itgb2:apob	0.0	0.0	-10.3181	f2r:ctsg	0.0	0.0	10.9193945
42	itga6:vwf	0.0	0.0	-10.27462	gp1ba:vwf	0.0	0.0	10.762597
43	prkca:fyn	0.0	0.0	-10.297569	tnfrsf1a:grn	0.0	0.0	10.846765
44	ptpre:fyn	0.0	0.0	-10.350865	trem2:apoe	0.0	0.0	11.080755
45	itgb3:reln	0.0	0.0	-10.367503	itgb3:igf2	0.0	0.0	10.841665
46	igf1r:igf2	0.0	0.0	-10.50581	cd68:s100a8	0.0	0.0	10.85802
47	adrb2:vegfb	0.0	0.0	-10.430342	cd226:fyn	0.0	0.0	10.665323
48	itgb2:icam2	0.0	0.0	-10.4402895	itgb2:kng1	0.0	0.0	10.75027
49	ccr2:pf4	0.0	0.0	-11.218468	csf1r:vegfb	0.0	0.0	10.736942
50	csf1r:igf2	0.0	0.0	-10.60894	itgb3:fyn	0.0	0.0	10.632595
51	ptprc:lgals9	0.0	0.0	-10.562441	gp1bb:vwf	0.0	0.0	10.6581745
52	ackr1:ppbp	0.0	0.0	-10.699194	kit:fyn	0.0	0.0	10.629166
53	igf2r:igf1	0.0	0.0	-10.542565	ryk:vegfb	0.0	0.0	10.642286
54	itgb2:s100a9	0.0	0.0	-10.652051	itgb2:s100a9	0.0	0.0	10.652051
55	ryk:vegfb	0.0	0.0	-10.642286	igf2r:igf1	0.0	0.0	10.542565
56	kit:fyn	0.0	0.0	-10.629166	ackr1:ppbp	0.0	0.0	10.699194
57	gp1bb:vwf	0.0	0.0	-10.6581745	ptprc:lgals9	0.0	0.0	10.562441
58	itgb3:fyn	0.0	0.0	-10.632595	csf1r:igf2	0.0	0.0	10.60894
59	csf1r:vegfb	0.0	0.0	-10.736942	ccr2:pf4	0.0	0.0	11.218468
60	itgb2:kng1	0.0	0.0	-10.75027	itgb2:icam2	0.0	0.0	10.4402895
61	cd226:fyn	0.0	0.0	-10.665323	adrb2:vegfb	0.0	0.0	10.430342
62	cd68:s100a8	0.0	0.0	-10.85802	igf1r:igf2	0.0	0.0	10.50581
63	itgb3:igf2	0.0	0.0	-10.841665	itgb3:reln	0.0	0.0	10.367503
64	trem2:apoe	0.0	0.0	-11.080755	ptpre:fyn	0.0	0.0	10.350865
65	tnfrsf1a:grn	0.0	0.0	-10.846765	prkca:fyn	0.0	0.0	10.297569
66	gp1ba:vwf	0.0	0.0	-10.762597	itga6:vwf	0.0	0.0	10.27462
67	f2r:ctsg	0.0	0.0	-10.9193945	itgb2:apob	0.0	0.0	10.3181
68	sdc3:fyn	0.0	0.0	-10.842582	cd68:s100a9	0.0	0.0	10.38299
69	itgb3:vwf	0.0	0.0	-10.87093	itga6:fyn	0.0	0.0	10.259676
70	gp1ba:kng1	0.0	0.0	-10.987772	ryk:igf1	0.0	0.0	10.260829
71	kit:igf2	0.0	0.0	-11.056813	igf2r:plg	0.0	0.0	10.222356
72	f2r:fyn	0.0	0.0	-11.011692	thbs1:vwf	0.0	0.0	10.176646
73	itga2b:thbs1	0.0	0.0	-10.996222	igf1r:fyn	0.0	0.0	10.141483
74	csf2rb:fyn	0.0	0.0	-11.051794	ryk:igf2	0.0	0.0	10.212059
75	itgb2:s100a8	0.0	0.0	-11.114648	itgb3:thbs1	0.0	0.0	10.103813
76	itga2b:reln	0.0	0.0	-11.062487	ptprj:fyn	0.0	0.0	9.97116
77	f2rl2:ctsg	0.0	0.0	-11.143626	f2rl3:plg	0.0	0.0	9.8739605
78	f2rl3:ctsg	0.0	0.0	-11.119772	itgb3:igf1	0.0	0.0	9.788795
79	ccr2:ccl3	0.0	0.0	-11.194579	ccr2:ccl7	0.0	0.0	9.701216
80	itga6:thbs1	0.0	0.0	-11.30854	itgb3:vtn	0.0	0.0	9.772745
81	itga2b:vwf	0.0	0.0	-11.325163	notch2:dlk1	0.0	0.0	9.826326
82	itgb2:vcam1	0.0	0.0	-11.322394	itgb2:fyn	0.0	0.0	9.579624
83	itga6:vtn	0.0	0.0	-11.434072	ccr2:ppbp	0.0	0.0	9.573806
84	cd74:copa	0.0	0.0	-11.410415	cd79a:fyn	0.0	0.0	9.300354
85	itgb2:plg	0.0	0.0	-11.393846	itga4:reln	0.0	0.0	9.341125
86	vcam1:thbs1	0.0	0.0	-11.452225	itga4:vtn	0.0	0.0	9.0393715
87	itgb3:angptl3	0.0	0.0	-11.478712	cul5:ide	0.0	0.0	8.882121
88	c3:ctsg	0.0	0.0	-11.622303	slamf1:fyn	0.0	0.0	8.723096
89	sell:cd34	0.0	0.0	-11.555741	fcer1g:fyn	0.0	0.0	8.643666
90	ccr2:ccl24	0.0	0.0	-11.684687	itga2b:vtn	0.0	0.0	7.882569
91	f2rl2:plg	0.0	0.0	-11.622004	itga4:vcam1	0.0	0.0	7.9621115
92	ptprj:thbs1	0.0	0.0	-11.634578	cd63:kit	0.0	0.0	7.8939414
93	scarb1:apoe	0.0	0.0	-11.939678	cd55:fyn	0.0	0.0	6.2051253
94	ackr1:ccl7	0.0	0.0	-11.60747	kit:vegfb	0.0	0.0	6.1291156
95	itgb2:hp	0.0	0.0	-11.644591	ezr:vcam1	0.0	0.0	5.705007
96	igf1r:vegfb	0.0	0.0	-11.7008915	sdc3:angptl4	0.0	0.0	4.577785
97	kit:igf1	0.0	0.0	-11.679195	cd44:lgals9	0.0	0.0	4.328927
98	sdc3:thbs1	0.0	0.0	-11.777034	f2r:plg	0.0	0.0	4.0469255
99	gp6:fyn	0.0	0.0	-11.832224	spn:fyn	0.0	0.0	2.9137807
100	csf2rb:kit	0.0	0.0	-11.884708	plgrkt:plg	0.0	0.0	3.0285194
101	csf1r:igf1	0.0	0.0	-11.914254	igf1r:igf1	0.0	0.0	1.9978569
102	itga6:reln	0.0	0.0	-11.962249	scarb1:thbs1	0.0	0.0	1.93142
103	cd44:fyn	0.0	0.0	-12.081334	itga4:thbs1	0.0	0.0	1.3779533
104	igf2r:igf2	0.0	0.0	-12.120374	adrb2:apob	6.91102788427241e-306	7.174305137006598e-306	2.210211
105	gp9:vwf	0.0	0.0	-12.287608	agt:ctsg	1.27444155047798e-300	1.3105106509632058e-300	1.461772
106	itgb3:angptl4	0.0	0.0	-12.522184	ptprc:fyn	5.911274491616402e-290	6.021765603609232e-290	1.7147777
107	itga4:vwf	0.0	0.0	-12.533726	cd81:kit	6.896382187971357e-132	6.96023757860072e-132	0.4598753
108	ackr1:pf4	0.0	0.0	-13.395866	sirpa:vwf	7.9448050604097e-58	7.9448050604097e-58	0.6504528
