# Supplementary material for: Modeling intercellular communication in tissues using spatial graphs of cells
Source: Nat Biotechnol. 2022 Oct 27;41(3):332–6. doi: 10.1038/s41587-022-01467-z (PMC10017508; doi:10.1038/s41587-022-01467-z)
Supplement: Supplementary file 4 — Differential latent unit activity on MERFISH fetal liver (wild type, imputed) dataset of ligand–receptor nonlinear NCEM, between SECs with and without AECs in the neighborhood. Shown is a t-test between the two sets of cells for each latent unit which each correspond to a ligand–receptor pair. [file 41587_2022_1467_MOESM4_ESM.csv]

	mean expression	pvalue	qvalue	fold change
FGR	0.1354832649230957	0.6809873853592461	0.9999999563204371	0.0005749360440411971
CFH	0.0001806691288948059	0.5546523205421237	0.9999999563204371	0.0009213595519688247
SEMA3F	0.0001764241314958781	0.9925016404679909	0.9999999563204371	4.800072177697258e-06
LAP3	0.2633224427700043	0.012450852953233671	0.1583463239405989	-0.005002456465797951
CD99	0.28875043988227844	0.319095260487805	0.9999999563204371	0.0017859434316273193
TMEM176A	0.00040471868123859167	0.08029319308670102	0.7559229711016278	0.004068541390338134
CYP26B1	0.00020767260866705328	0.03387207846771867	0.37451293035586586	0.0018528190731598687
TFPI	3.757769081857987e-05	0.9640882756878189	0.9999999563204371	-7.131587099724464e-05
PLXND1	0.001743108849041164	0.6821598090304914	0.9999999563204371	-0.0005907777874866177
AK2	0.41403788328170776	0.5291249018227253	0.9999999563204371	0.000943580084716899
CD38	0.34887272119522095	0.42620177543108406	0.9999999563204371	-0.0014135047690846361
HSPB6	3.8998456147965044e-05	0.7547723722784851	0.9999999563204371	0.00018604788149122512
NDUFAB1	0.36751410365104675	0.5633171848745575	0.9999999563204371	0.0008683837269143713
PDK4	0.00012614228762686253	0.9828202345059605	0.9999999563204371	1.6368336601806103e-05
SKAP2	0.28990501165390015	0.11003448747698852	0.9619110252049969	0.0017366471011047802
MEOX1	4.954383985023014e-05	0.8046410387785823	0.9999999563204371	-0.00016336557550514192
THSD7A	2.9069435186102055e-05	0.9680094422610053	0.9999999563204371	9.424785336441836e-06
SPPL2B	0.5240098834037781	0.3084205444231869	0.9999999563204371	0.0015912049500934528
MSL3	0.30927368998527527	0.8830834648304742	0.9999999563204371	0.00022833260638599354
ABCB4	0.18227256834506989	0.23444038734679773	0.9999999563204371	0.0009814409288761
TMEM98	3.75249728676863e-05	0.683417396629491	0.9999999563204371	0.0001231169608638478
CX3CL1	6.797874812036753e-05	0.9825402995601655	0.9999999563204371	1.6753765177105346e-05
MATK	0.010553805157542229	0.29649131321647637	0.9999999563204371	0.0007957533376420129
CD79B	1.8566581010818481	0.6836807964748597	0.9999999563204371	0.0018094745161470575
SELE	9.440294525120407e-05	0.0	0.0	0.021777684565479023
E2F2	0.028705740347504616	0.05849094874701599	0.5876641632353254	0.0017298082982831796
NADK	0.4364776909351349	0.6857663698397491	0.9999999563204371	0.0006563618394645192
SYPL1	0.6569307446479797	0.9250622393831089	0.9999999563204371	0.00018593348507109668
MGST1	3.4698921353992773e-06	0.7945191784018846	0.9999999563204371	6.832042353937178e-05
IL32	0.006546311546117067	0.8839187762698315	0.9999999563204371	0.000503031213125446
RHOBTB2	0.23033407330513	0.0017686534876031335	0.02763044906254967	0.0029450536646248287
SEC62	0.4351903796195984	0.015441262142601664	0.19106388084641218	0.003518131273982212
CD9	0.014973160810768604	7.774664212067961e-05	0.0015282999679717317	0.0037937863021370024
NCAPD2	0.24594062566757202	0.3268630722760606	0.9999999563204371	0.001382582671223668
SEMA3G	4.604808782460168e-05	0.851982897321893	0.9999999563204371	7.391842836641799e-05
STAB1	0.0005474915378727019	0.8498223954932513	0.9999999563204371	0.0004457521381785485
IDS	0.45318564772605896	0.16396348443082465	0.9999999563204371	0.0023780148233745945
PRSS3	3.5699949307854695e-07	0.43777057758616045	0.9999999563204371	2.210912686436307e-05
CD4	0.0006121550686657429	0.8902488146507626	0.9999999563204371	-0.0002327103112810218
BTK	0.48519715666770935	0.5654028846506889	0.9999999563204371	0.0008907131690732373
FYN	0.05458430200815201	0.8841299184645401	0.9999999563204371	-0.0002696752219392372
TSPAN9	0.00013612527982331812	0.5100916734193968	0.9999999563204371	0.00037786109568882455
PLAUR	0.0005635404377244413	0.6229002618724446	0.9999999563204371	0.0005062575904234899
DCN	0.0003178513143211603	0.8771323662846437	0.9999999563204371	0.0003751987674067473
TYROBP	0.0007485729875043035	0.9867245842996133	0.9999999563204371	-3.268709339303656e-05
CD22	1.9047569036483765	0.5549091165983593	0.9999999563204371	0.0027674277647219124
LTF	0.0004624154244083911	0.0	0.0	0.028289185353111694
ELOVL5	0.5171315670013428	0.001177925032824989	0.01906322418804052	0.005484799165673865
ALOX5	0.6374735832214355	0.35765173069400125	0.9999999563204371	0.001803814357798607
CD6	0.032320525497198105	0.7314777830172257	0.9999999563204371	-0.0008613768184867043
TACC3	0.2944493889808655	0.9184059958660915	0.9999999563204371	-0.0001700611293726864
MDH1	0.39420998096466064	0.4899009340131766	0.9999999563204371	0.001074534078190371
CCDC88C	0.30633407831192017	0.43398765318887156	0.9999999563204371	0.0012427844833280163
WAS	0.48066434264183044	0.9523963546921279	0.9999999563204371	0.00010637673215878302
DPEP1	0.0006875608232803643	0.17701420940610202	0.9999999563204371	0.0008385977626347877
IGF1	0.0004785741039086133	0.04048318798018902	0.43447865887829124	-0.0012916936957564028
WWTR1	0.0003998440515715629	0.8000260831560637	0.9999999563204371	-0.0001733027011012682
MARCO	0.0003011462395079434	0.332873228459146	0.9999999563204371	0.0014378868467425604
ADGRA2	0.00035423546796664596	0.391778470860739	0.9999999563204371	0.0008416212749234432
FHL1	0.004206378478556871	0.4499107063639185	0.9999999563204371	-0.0006277974362435999
EHD2	8.649374649394304e-05	0.8695372367182732	0.9999999563204371	-0.00015436157860993253
NR1H3	0.011724828742444515	0.869731756987151	0.9999999563204371	0.00031232834305647283
SLAMF7	0.12150178849697113	0.8670868445824451	0.9999999563204371	0.00025163941853718143
PRKCH	0.006179695948958397	0.8417020544651397	0.9999999563204371	-0.00029352259470853746
TNFRSF1B	0.0818551629781723	0.6507721816913932	0.9999999563204371	0.0009772350986123513
POU2F2	0.6385020017623901	0.08392553057214824	0.7823481095883723	0.003240574683897172
BCLAF1	0.47826290130615234	0.9703527994305077	0.9999999563204371	-6.358339006452189e-05
RABEP1	0.3769824206829071	0.7436202971477515	0.9999999563204371	0.0004405678712343104
HMGB3	0.0359906330704689	0.14517132785619125	0.9999999563204371	0.0011144086635770359
RNF19A	0.13937349617481232	0.9618226507546148	0.9999999563204371	6.86300018514004e-05
DEPDC1B	0.019650457426905632	0.019911228681413373	0.23816421289993128	0.0012895776891146931
STAP1	0.573357880115509	0.7146516540529728	0.9999999563204371	0.0006386058801835495
TIMP2	0.0034148599952459335	0.7755910670283215	0.9999999563204371	-0.000439402554234122
FLT4	0.00017691664106678218	0.7789902352956246	0.9999999563204371	-0.00024984825366775574
MAT2B	0.38773998618125916	0.1497251106037767	0.9999999563204371	0.00246304421776144
TLL1	1.7173824744531885e-05	0.6141870542021479	0.9999999563204371	0.000139536589511185
VCAN	3.634984386735596e-05	0.9592060803556213	0.9999999563204371	3.404749151791068e-05
CDH1	0.00019924530352000147	0.8256188295811271	0.9999999563204371	0.00013784464783356005
RAI14	0.00024556636344641447	2.3741189014714337e-09	7.236626225138455e-08	0.007307365914979066
PSMA4	0.4541992247104645	0.874114729669456	0.9999999563204371	0.0002957790342017312
TNC	0.0017708927625790238	0.9505533246127196	0.9999999563204371	-0.00016794097667055204
CAPG	0.27425089478492737	0.03557538626860013	0.3901659233522533	0.0036324331249465874
ADAM28	0.6955168843269348	0.1507232376158143	0.9999999563204371	0.002784151576950376
LCP2	0.02355390600860119	0.9562297071174999	0.9999999563204371	-0.00010054703438874726
EPHA3	9.370435145683587e-05	0.0941649580325592	0.8549206430463402	0.0007334731215708579
DSG2	3.709022348630242e-05	0.0	0.0	-0.004519168152218795
PREX2	5.650192906614393e-05	0.9318533613600632	0.9999999563204371	-3.3325712413779035e-05
FAM214A	0.3974735736846924	0.0027739117415466197	0.04156474280130453	0.004025734137035097
HDAC9	0.17891541123390198	0.39653676606568444	0.9999999563204371	0.0006986295622913712
RRM2B	0.25163760781288147	0.9571805710756833	0.9999999563204371	5.400227509699243e-05
TNFRSF17	0.2027440369129181	0.31426788867186417	0.9999999563204371	-0.0008264230022156276
SNX29	0.27828288078308105	0.8576201848894593	0.9999999563204371	-0.00019587395615997254
LMO3	4.3821447093250754e-07	0.2271680526284725	0.9999999563204371	-5.9524441032356375e-05
LTBP1	0.002444579266011715	1.4313488172490452e-09	4.436015248581328e-08	0.004176325405257635
RCN1	0.03831423446536064	0.0033433675058882617	0.0491990890284358	0.0034664996869123196
ELN	3.954671410610899e-05	0.0032281242113134656	0.04768252113699871	0.002274803557708661
FOXP3	0.00018160243052989244	0.8376508037327797	0.9999999563204371	0.00020733060823113937
TNIP3	7.022351383056957e-06	0.9022257873944572	0.9999999563204371	-2.9165834122352324e-05
BCAR1	0.001650490565225482	0.3517859812311235	0.9999999563204371	0.0007768305706489515
HERPUD1	1.0571662187576294	0.4704466329956001	0.9999999563204371	-0.002003696162966109
LAMA3	7.696171815041453e-05	0.001673669095783925	0.02628394884833878	0.0015653699960805271
THRAP3	0.5176034569740295	0.5450875737308281	0.9999999563204371	0.0010846519825466173
SYNE2	0.10600999742746353	0.7966745304073815	0.9999999563204371	-0.0002967353713623592
RELT	0.31665343046188354	0.0352651665340975	0.38731023569710576	0.0025167946720151815
CYFIP2	0.5807394981384277	0.3153932802538755	0.9999999563204371	0.0021288850253456696
PKP2	6.239811045816168e-05	6.661338147750939e-16	2.913933702457793e-14	0.004026838068747502
PRDM1	0.02944258041679859	0.49853041756690497	0.9999999563204371	-0.0009189441732689148
LAMC2	0.00017008132999762893	5.038138795043778e-10	1.6131533281364422e-08	0.004595825899983206
CDK14	0.23667800426483154	0.9928839720158023	0.9999999563204371	8.771653497271245e-06
NDC1	0.19815652072429657	0.5352092881655242	0.9999999563204371	-0.000579970603727713
HDAC7	0.3573804497718811	0.8212004796144174	0.9999999563204371	-0.0003727743616109299
U2AF2	0.45307472348213196	0.6834791167654075	0.9999999563204371	0.0006670216147655901
CCN5	1.0894060551436269e-06	0.9673819004390523	0.9999999563204371	5.605885986821624e-06
NGFR	0.0009509499068371952	0.006165724888271384	0.08528233763589202	-0.0025978804032266165
CNN2	0.9446880221366882	0.353931860453643	0.9999999563204371	0.0030816059176791786
CHI3L2	0.054955121129751205	0.09416699435907483	0.8549206430463402	0.0025092604412859897
CALCRL	0.00021462133736349642	0.9306370636128152	0.9999999563204371	7.14227017772196e-05
SLC9A3R2	8.751217683311552e-05	0.9720423143597641	0.9999999563204371	-2.7368539221279823e-05
ANKRD44	0.4241108298301697	0.08510877553040808	0.7909115954926116	0.002811382758583932
NDUFB4	0.44973891973495483	0.265932865960818	0.9999999563204371	0.002000714125239067
MYLK	0.0014946421142667532	0.8630096381331247	0.9999999563204371	0.00022209211553969095
SNAP91	0.00011363225348759443	0.0018396120008326022	0.028634551158915434	0.0016393178860952208
TBC1D1	0.36405181884765625	0.5083898868978078	0.9999999563204371	-0.0009590863115518341
SLC9A7	0.2216898649930954	0.41967326301804886	0.9999999563204371	0.0007760945475509094
TIE1	0.00012943071487825364	0.8292076559995467	0.9999999563204371	0.00019110737437363272
ASPM	0.03216901049017906	0.9359233482504887	0.9999999563204371	6.798644499740104e-05
SPI1	0.5098310112953186	0.919307542978614	0.9999999563204371	0.00021659474108258752
STAG3	0.48645082116127014	0.991292897674777	0.9999999563204371	-1.782968154704582e-05
IDI1	0.38605374097824097	0.07061643477506263	0.6826845180934064	0.0026096297792559853
SP100	0.7118001580238342	0.2243516808485202	0.9999999563204371	0.002608545867343545
PLPP1	0.03506062179803848	0.9216610426284084	0.9999999563204371	0.00011136744385731907
CBFB	0.39065250754356384	0.15758248280692944	0.9999999563204371	0.002160479584233514
HYAL2	0.007353233639150858	0.9492706123507542	0.9999999563204371	-0.00011053985184000109
PITX1	8.201476703106891e-06	8.304468224196171e-14	3.3178838968586344e-12	-0.0006892178128306622
ADGRF5	7.456692401319742e-05	0.6445151779517775	0.9999999563204371	0.00030827233084814245
NUCKS1	0.5471795797348022	0.24719365139811167	0.9999999563204371	0.002314636221814329
MAOB	4.573383557726629e-05	0.043163435370945136	0.4578871091007226	0.0010290574255571053
RAB27A	0.06704854965209961	0.7800472201597708	0.9999999563204371	0.00036106933876134937
SCT	1.256022460438544e-05	0.972259733412735	0.9999999563204371	-1.827030814754877e-05
DAPP1	0.4707508683204651	0.03522202668171737	0.38693208447595295	-0.0033554064128800054
FSTL3	0.001505601336248219	0.29909073982659473	0.9999999563204371	-0.0006782868312636803
MAP4K4	0.5001183152198792	0.6327485796757635	0.9999999563204371	0.000821244096028911
LMCD1	0.011835744604468346	0.7166042260694174	0.9999999563204371	-0.00022596080240118435
TCF3	0.8555825352668762	0.6375774888824486	0.9999999563204371	0.0011336573198629876
TRIB2	0.0741364136338234	0.8273104971743672	0.9999999563204371	-0.00029931828593829065
CYBRD1	0.0005438676453195512	0.6222123533078552	0.9999999563204371	0.0006323670646212658
PTPN18	0.6122453212738037	0.9321026221034061	0.9999999563204371	-0.0001631848755811521
SMC1A	0.3486464321613312	0.941693664486533	0.9999999563204371	0.00010578006243013607
FCGR2B	0.47930511832237244	0.3122927073500228	0.9999999563204371	0.0014924179274772127
MRVI1	0.0006425009923987091	0.14576982119230286	0.9999999563204371	0.0006948377789062763
SCARB1	0.19540852308273315	0.530236709132178	0.9999999563204371	-0.0009498349001777911
MCM2	0.20977212488651276	0.8541283702090574	0.9999999563204371	0.00022373815201658526
FERMT2	0.0002138399431714788	0.7516237308943308	0.9999999563204371	-0.00023560981831948304
DHRS9	0.08127529919147491	0.0005862521954773658	0.010024555049339506	-0.0020761753384360626
CD5L	0.0002911694464273751	0.9225181392115942	0.9999999563204371	5.808660968249183e-05
ST6GAL1	1.113273024559021	0.27686093744729323	0.9999999563204371	0.0031886804762444004
NOTCH3	0.0003561440098565072	0.8770595657919897	0.9999999563204371	-0.0002616156095953248
TEAD2	0.02059655822813511	0.9112143066633938	0.9999999563204371	7.942952302506933e-05
SCARF1	0.0007892748108133674	0.5790192653459114	0.9999999563204371	0.0004120944549584768
SEMA3A	8.444735431112349e-05	0.8704222865631543	0.9999999563204371	0.00011673776808355678
GTSE1	0.02683592215180397	0.49102949016452824	0.9999999563204371	0.00045559326051935475
SEMA3C	4.298514795664232e-06	0.5275364919038312	0.9999999563204371	-0.00011335916588777896
TMEM131	0.42109376192092896	0.9408772645698491	0.9999999563204371	0.00010258578087625654
FSCN1	0.02851170487701893	0.9251855896443417	0.9999999563204371	-0.00019243651316004705
MCM6	0.15895570814609528	0.06624224334314044	0.6492114576299998	0.002501581664099607
SPAG5	0.06414411962032318	0.46075804648648644	0.9999999563204371	0.0007057459910378683
ANKRD13A	0.7075178027153015	0.4402226180593718	0.9999999563204371	-0.0015941405750652619
TPD52	0.6179708242416382	0.926430788346005	0.9999999563204371	0.0001673965500121697
TRAF4	0.34945717453956604	0.7627114833429012	0.9999999563204371	-0.0003965980339870848
ICAM3	0.5173025727272034	0.66228456058451	0.9999999563204371	0.0008877870632556886
MCAM	0.0011661441531032324	0.020197124005572276	0.24106973822391375	0.0028857565250005614
DGKD	0.6619387865066528	0.9103502425293113	0.9999999563204371	0.00021565804972234937
UBE2T	0.12209943681955338	0.9432370926415732	0.9999999563204371	6.781481760024492e-05
DNAJC10	0.5759373903274536	0.24877936627762343	0.9999999563204371	-0.0019869552559462463
IL4R	1.1535764932632446	0.44839573462122484	0.9999999563204371	0.002223983930371428
CAPN6	6.463650788646191e-05	2.6423307986078726e-14	1.0818303262156112e-12	-0.003755146734386773
SNRPA	0.45744526386260986	0.9820390509479491	0.9999999563204371	-3.701874260436265e-05
APBB1IP	0.3437211215496063	0.8663030915506258	0.9999999563204371	-0.0002639799374624535
FAM76B	0.2637615501880646	0.07884989704056533	0.745146251890342	0.0018675879905620015
FGFR1	0.008735021576285362	0.28204076029643055	0.9999999563204371	0.0009807639978551262
FBLN1	1.3305350876180455e-05	0.8744205964203655	0.9999999563204371	0.00014163470298181793
ITGA8	0.00011372780136298388	0.8901953206375672	0.9999999563204371	-5.679420277352865e-05
CST7	0.0002733651490416378	0.9798830254724735	0.9999999563204371	2.8408812681282976e-05
LAMP3	0.0013926213141530752	7.860379014346108e-14	3.143689298488666e-12	-0.010626010712302259
ITM2A	0.014484593644738197	0.9062372408105832	0.9999999563204371	-0.0001871339446621109
SP140	0.5558577179908752	0.9072932813029595	0.9999999563204371	0.00019821320879556182
TNS1	9.408406913280487e-05	0.25713061857603936	0.9999999563204371	0.0009522424722824222
RAPGEF3	0.004290478769689798	0.3302346790062769	0.9999999563204371	0.000789873932183574
FDFT1	0.4402983486652374	0.04719419486391585	0.49294486830696277	0.0031177227098208343
KIF22	0.27131250500679016	0.8732183529497495	0.9999999563204371	-0.0002516090305661826
STX7	0.8280790448188782	0.3605709534829218	0.9999999563204371	0.0020685583035785758
COL5A3	4.3695599742932245e-05	0.7249953969971468	0.9999999563204371	-0.0002239206331406668
NDC80	0.03894485905766487	0.0006744753169147799	0.011421465288767012	0.0026856820495671464
CXCL2	0.00023588319891132414	0.2293893078306799	0.9999999563204371	0.0011757267234449023
TCF7	0.03603735938668251	0.7161721117881363	0.9999999563204371	-0.001018726930055593
PCNP	0.4598569869995117	0.7382866650049142	0.9999999563204371	0.0005584949338215386
MEF2C	0.8705804347991943	0.5028230366668216	0.9999999563204371	0.001612610730371387
PKP1	3.2726450172049226e-06	0.3344967914690895	0.9999999563204371	-8.971026240854743e-05
HSPB11	0.1971355676651001	0.7961177826023766	0.9999999563204371	0.00029884782468708694
COL19A1	0.027985727414488792	0.6338253696406162	0.9999999563204371	0.00014474641929551054
COBLL1	0.29448115825653076	0.4288680880632074	0.9999999563204371	0.0008845372908938011
TRAF5	0.5513550639152527	0.007191177469737964	0.09772057387782503	0.004834626540311092
XPO1	0.5774366855621338	0.05916896763973312	0.5929759109099667	0.00364921787342658
P2RX5	1.3465131521224976	0.19322843468995066	0.9999999563204371	0.00453789043675145
ITGAE	0.36014324426651	0.8256891476474482	0.9999999563204371	0.00032890302363160895
CYLD	0.24082165956497192	0.5990359864158976	0.9999999563204371	0.0008738758817095705
EIF3I	0.5225548148155212	0.5782239572731567	0.9999999563204371	0.001060135110610364
CD59	0.10006430745124817	0.6047430687149169	0.9999999563204371	0.0011609345596738543
CD82	0.3442971408367157	0.5719341389055761	0.9999999563204371	0.0007858744639754269
FCN1	0.00021722065866924822	0.9595686207016132	0.9999999563204371	3.6748951921172754e-05
MECOM	4.616117075784132e-05	0.586687630256512	0.9999999563204371	0.0001851577264293359
CTTN	0.0013575756456702948	0.0006197399323515373	0.010552396732268187	0.0038402668247522562
EPS15	0.456575483083725	0.08011817057196735	0.7547062301497877	0.002819912016813744
ZFAND6	0.40557029843330383	0.3039255444233748	0.9999999563204371	-0.0015198660531466099
LAT2	0.7900015115737915	0.773447622732278	0.9999999563204371	-0.0006339151261645691
ACHE	0.000281643180642277	4.48301590738609e-07	1.1313604813592656e-05	0.0051821595452736435
FTL	1.5780816078186035	0.0007505613947642598	0.01260201847999251	0.024368507655275207
SRRT	0.36013612151145935	0.6082509711545976	0.9999999563204371	0.0007875717346798786
PSMC5	0.4210236370563507	0.8337632582827266	0.9999999563204371	0.000373597323558819
CETP	0.008571270853281021	0.9556128218641151	0.9999999563204371	9.50488664269034e-05
MMP2	2.9697421268792823e-05	0.9568582686576326	0.9999999563204371	-4.8627383368592385e-05
AURKA	0.0459878072142601	0.012950180301411374	0.16386692709809544	0.0018891487706645437
TPX2	0.05559489503502846	0.014433329670533235	0.1800153917227246	0.0028468800332724867
SIGLEC1	0.00047266067122109234	0.46981828864709385	0.9999999563204371	0.0010926265590903285
CPXM1	0.0015757115324959159	5.635099998779758e-05	0.0011292970888602146	-0.0017820113096480722
SNX5	0.676183819770813	0.860606772225283	0.9999999563204371	0.0003679164442097146
SIRPG	0.0006893224781379104	0.9928596222932211	0.9999999563204371	-9.979899716171496e-06
ANAPC5	0.5161336660385132	0.9585557888172682	0.9999999563204371	-9.653220743865445e-05
OAS1	0.24264104664325714	0.0013789242002018032	0.022021335277999675	-0.0036683899409368477
GMIP	0.381133496761322	0.7581208601873688	0.9999999563204371	0.0004453425932237362
BIRC5	0.15059714019298553	0.8069388545162901	0.9999999563204371	0.0003359243684522568
LAG3	6.19676720816642e-05	0.9521230512068417	0.9999999563204371	-7.368383656677758e-05
DDX24	0.41082316637039185	0.7742745750853144	0.9999999563204371	-0.0005100250549637289
PAPOLA	0.6325130462646484	0.8563484358113849	0.9999999563204371	0.0003631583550471099
ICAM1	0.18289121985435486	0.0010821749586853446	0.017639575044190912	0.005900725374026854
LYZ	0.0014071736950427294	0.722148121329073	0.9999999563204371	0.0017060751932673958
FLT3LG	0.030034372583031654	0.845158844311457	0.9999999563204371	-0.00025966012434616606
PABPC4	0.44846388697624207	0.18682164125177136	0.9999999563204371	0.002114888597845844
CD209	0.0005599330761469901	0.07704056874850296	0.7315808019129227	0.0032379701377308707
CERS4	0.30543962121009827	0.5928146541828214	0.9999999563204371	0.0005897339151285769
LAMB1	0.00019737529510166496	0.7788916337350675	0.9999999563204371	0.0002734143604784467
ITGA6	0.00241942354477942	0.8249220978607832	0.9999999563204371	0.00022061131660689674
SEL1L3	0.9903629422187805	0.04912021037600245	0.5094544326046279	-0.005305776661448727
NLRP1	0.2799326777458191	0.902404443742127	0.9999999563204371	0.00019350502182633415
ORC6	0.16299693286418915	0.0342026764042358	0.3776616389044244	-0.0018955344238651866
ZFHX4	1.5499121218454093e-05	0.008148134176002797	0.10906146179527894	0.0004508381866870369
ANGPT2	0.0013845133362337947	0.6625313235601595	0.9999999563204371	-0.0001761726884848805
CCDC80	4.4066393456887454e-05	0.9789836307678124	0.9999999563204371	-2.68515546371458e-05
CMA1	2.6264702682965435e-05	0.882802547622741	0.9999999563204371	6.624212668015379e-05
SUPT16H	0.35493138432502747	0.5802737314658144	0.9999999563204371	0.0007991502066677153
SEMA6A	0.0005622335593216121	2.8238744675945782e-11	9.792119520470745e-10	-0.003419335810565317
WDR76	0.08244579285383224	0.8493872386450396	0.9999999563204371	-0.0001416584523850208
SNAP23	0.40086042881011963	0.7749700081516455	0.9999999563204371	-0.000392138877061294
PHGDH	0.04117635264992714	0.9791207664221611	0.9999999563204371	-1.9479841971953713e-05
COL9A3	0.09798882156610489	0.3583048286549668	0.9999999563204371	0.0005342969538911304
EZR	1.278449296951294	0.4679578767534205	0.9999999563204371	0.0026436041703874085
CLSPN	0.0256541445851326	0.46614184074792364	0.9999999563204371	0.0004577993443184183
CDC45	0.03886966407299042	0.10189757850748205	0.9072386695265177	0.0011404844587046133
GABRP	3.808601832133718e-06	0.00015696157562050672	0.002949467949483788	0.0005854648026402336
CBX5	0.4094974398612976	0.9360638053198811	0.9999999563204371	-0.00013427077981429444
FMO2	1.7394821043126285e-05	0.916019137135963	0.9999999563204371	4.903380304552566e-05
MAP3K1	0.4428035020828247	0.027190132634291153	0.31103188142514904	0.003213518837733224
NANS	0.2718007564544678	0.27814148013042983	0.9999999563204371	-0.0011559358023918854
BLNK	0.5308345556259155	0.7601957908407087	0.9999999563204371	0.0005158428299016542
TPSD1	3.392836447346781e-07	0.9678031888749026	0.9999999563204371	-3.0640271226209655e-06
ITPR3	0.3850439190864563	0.23873815262877818	0.9999999563204371	0.0016416210733669438
DSP	0.024083074182271957	0.00017167699956077698	0.0032072628785694106	-0.0030917083056885715
ABLIM1	0.3074357211589813	0.6628140227899406	0.9999999563204371	-0.0006795632764596201
NRP1	6.50607980787754e-05	0.9280547809721127	0.9999999563204371	8.307365350444939e-05
PALMD	1.5785115465405397e-05	0.0010723347209489198	0.017489659057270863	0.0010737371644080368
PSMD8	0.4268859624862671	0.9231325438859075	0.9999999563204371	0.00016895500432649618
POLR2E	0.4245965778827667	0.8693621626017252	0.9999999563204371	0.00027155714565864266
MADCAM1	0.002658015349879861	0.0018669273231064487	0.029024018740566645	-0.002143637670382563
MKNK2	0.6246878504753113	0.01141532547019608	0.14682437772281992	0.004974898357933362
RANBP1	0.5555149912834167	0.9019123458416267	0.9999999563204371	0.00025672049504216367
SMARCB1	0.48020926117897034	0.6688498934863758	0.9999999563204371	0.0006470964873153289
DERL3	0.4726483225822449	0.9658734209483613	0.9999999563204371	7.382079770953568e-05
DDT	0.5081532597541809	0.5639844113171693	0.9999999563204371	0.0010110841746610332
GGT5	0.00020647382189054042	0.46685741518155766	0.9999999563204371	0.000931447034544528
SNRPD3	0.5971336364746094	0.16652546425664227	0.9999999563204371	0.002770733689159097
CARD10	5.531522401724942e-05	0.7035450444487255	0.9999999563204371	0.0001379794668195871
LGALS2	0.00020600679272320122	0.9499335990683095	0.9999999563204371	8.222198187969507e-05
LGALS1	0.14616252481937408	3.372153889458218e-09	1.0149110461218648e-07	0.009795375650389807
EIF3L	0.6133700013160706	0.21969375042291217	0.9999999563204371	0.002582491168980465
CENPM	0.30087146162986755	0.8245523576218616	0.9999999563204371	-0.00029870847771820426
TIMP3	0.00011393844033591449	0.9471124147229779	0.9999999563204371	0.00016347904282892946
CYB5R3	0.34838905930519104	0.516987889755125	0.9999999563204371	-0.0009911332879003576
AP1B1	0.7201114892959595	0.5301002751266315	0.9999999563204371	0.0013473339228704617
BIK	0.1803903579711914	4.108145844727851e-05	0.0008388691638947303	-0.004220035939847414
HMOX1	0.023971011862158775	0.7360240614316766	0.9999999563204371	0.0003555415491466529
MCM5	0.6095119118690491	0.6731146066234368	0.9999999563204371	0.000864835031655781
SGSM3	0.5704482197761536	0.4507261735152912	0.9999999563204371	0.0012819185479510942
NCF4	0.5761769413948059	0.7570186621618034	0.9999999563204371	0.0005337897411044556
CSF2RB	0.18881802260875702	0.6462845748335533	0.9999999563204371	0.0009632124390577747
ST13	0.5272290706634521	0.09290909264557445	0.8462261020843588	0.003200746062297472
IL2RB	0.002223650924861431	0.9535869407793038	0.9999999563204371	-7.88517963322988e-05
ACO2	0.4311015009880066	0.5856511286330326	0.9999999563204371	-0.0008059410950779698
CTSG	2.855043021554593e-05	0.631066776114457	0.9999999563204371	0.0003802408061430409
GZMB	0.0001585922873346135	0.9613357630207231	0.9999999563204371	7.414971689869775e-05
NIN	0.5023984313011169	0.7235879651845998	0.9999999563204371	0.0005856861945880347
CDKN3	0.03209322690963745	0.010477085881777981	0.1361993624318881	0.0023784960785301554
TMED8	0.4057263135910034	0.31262526874752616	0.9999999563204371	-0.0013822063144625558
DAAM1	0.22025299072265625	0.049539478666907444	0.51303213527707	-0.0021512226006632044
LGMN	0.07594369351863861	0.9033814367424706	0.9999999563204371	-0.00021715787207842157
ERH	0.47319296002388	0.6022881946150034	0.9999999563204371	-0.0009125981600302854
HIF1A	0.5798401236534119	0.14059101241864758	0.9999999563204371	0.002839624426305782
TCL1A	1.6800755262374878	0.14475878764085937	0.9999999563204371	0.006303431720426746
APEX1	0.5181214809417725	0.2092846380265354	0.9999999563204371	0.0021830776858845205
PSMA6	0.36081838607788086	0.5649562138383488	0.9999999563204371	0.000921032473195876
PNN	0.6175088882446289	0.6990786589190923	0.9999999563204371	-0.0007579897518249438
PLTP	0.039802175015211105	0.5793736440699984	0.9999999563204371	0.000755296858940493
MMP9	0.002023566048592329	0.7761599322163992	0.9999999563204371	0.0012767127552951712
PROCR	6.656454934272915e-05	0.9912675259382269	0.9999999563204371	4.694880721901265e-06
CD40	0.8879066705703735	0.017585732465152493	0.21379396297054454	-0.005829573294273884
MYBL2	0.334104061126709	0.16847900785331005	0.9999999563204371	0.002825708223795123
STK4	0.4526417553424835	0.7086713177773853	0.9999999563204371	-0.0006532962688166651
CTSZ	0.3417894244194031	0.05825873585416241	0.5858829501361399	0.0037296370514663473
SLC17A9	0.3540910482406616	0.08180543922494166	0.7670008951649965	0.0020075688846950723
CDC25B	0.19622822105884552	0.9126926916934381	0.9999999563204371	0.00018608210190796876
RASSF2	0.5328261852264404	0.001929848698619896	0.029914167033743364	0.006054224831374196
CCM2L	0.00011641033052001148	0.015402435013949445	0.19064241194940953	0.0011137226142412817
PLCB4	4.8505025915801525e-05	0.5872120944498946	0.9999999563204371	0.00024178207004451474
MYL9	0.04033317416906357	0.46306756779040703	0.9999999563204371	0.0017694251342349656
HCK	0.05924772098660469	0.5097865368410504	0.9999999563204371	0.0008517356575088331
NOP56	0.5172377228736877	0.5191929399685504	0.9999999563204371	0.0011907649769649943
JAG1	0.0001000857082544826	0.699665540410435	0.9999999563204371	0.0003351584099910716
E2F1	0.03231058642268181	0.0018901991862845247	0.02935477339743588	0.00244712579830039
RPRD1B	0.27287161350250244	0.01593940361713675	0.19642614098682476	-0.002725768296756503
CST3	0.0013201292604207993	0.805500676986787	0.9999999563204371	0.0011191753027162414
ASIP	2.105640851368662e-05	0.9788015848468263	0.9999999563204371	3.4683605160528913e-06
AHCY	0.3594578206539154	0.8204629408417774	0.9999999563204371	0.00030200880309811594
PPP1R16B	0.33910802006721497	0.00772453096376835	0.10411141282121754	0.003943007264854921
MAP1LC3A	0.07252064347267151	1.0514997761390532e-09	3.2906625911502327e-08	0.011321081339558715
SYNDIG1	7.586434367112815e-05	0.0	0.0	0.0034523946740802796
SMCHD1	0.4745824635028839	0.6551966421193662	0.9999999563204371	-0.0007816126835004868
LIPG	0.0002166193735320121	1.2278147831779052e-08	3.537958801042324e-07	0.003532405127980797
CHRDL1	4.473570152185857e-05	0.8292414982174503	0.9999999563204371	0.00012154706427299819
SRPX	9.80028653430054e-06	0.9012835124576095	0.9999999563204371	6.633871788502527e-05
BMX	2.4431292331428267e-05	0.9082533347142512	0.9999999563204371	-3.3261880984277316e-05
RBBP7	0.4890906512737274	0.9439732773588527	0.9999999563204371	0.00012510075751007263
PIM2	0.7161993980407715	0.7361768111411324	0.9999999563204371	-0.0010905580092848807
CD40LG	0.00012147428060416132	0.8232301750728563	0.9999999563204371	-0.00014224769375937105
SRPX2	5.742602297686972e-06	0.804432682467354	0.9999999563204371	5.8465259565373735e-05
ACP5	0.38161957263946533	0.2496689108470136	0.9999999563204371	0.0016376645183704688
ARHGEF7	0.4026948809623718	0.18517282467908025	0.9999999563204371	-0.001858394024102088
FLT1	0.002403359394520521	0.9903791431064615	0.9999999563204371	8.265122459285554e-06
MEDAG	8.830576916807331e-06	0.637717877592509	0.9999999563204371	-0.00013734790038375555
TSC22D1	0.06068940460681915	0.5504496090850819	0.9999999563204371	-0.0009848923837019934
CCL22	0.0419907346367836	0.7353627976773149	0.9999999563204371	0.0002541729984645776
NDRG4	0.0015571682015433908	0.3266055500543832	0.9999999563204371	0.00044227999792735497
SMPD3	0.00038848628173582256	0.21931650529843827	0.9999999563204371	-0.0008061490754462397
CRISPLD2	6.885327456984669e-05	0.8708701599532012	0.9999999563204371	0.00013626782719902946
FOXF1	0.0001775991404429078	0.05683831732673372	0.5742557723220537	0.0017390448525238641
GGA2	1.2447808980941772	0.4305425765323285	0.9999999563204371	0.002522930338004191
MAZ	0.2523308992385864	0.08465059247271678	0.7876954111024815	0.002741067608374813
IL21R	0.33648014068603516	0.2674574944498742	0.9999999563204371	-0.00161132644803096
SYT17	0.06743985414505005	0.08204008379460315	0.7685915508682059	-0.0008587688263737217
CSK	1.158788800239563	0.6181158950008512	0.9999999563204371	0.0016881648983101969
RASL12	3.212096635252237e-05	0.2774149429326578	0.9999999563204371	0.0004009221359877855
CTSH	1.0315757989883423	0.8891477338498375	0.9999999563204371	0.0004849356939755781
TJP1	0.0006213354645296931	0.3124638758528804	0.9999999563204371	0.0006246362780231059
BLOC1S6	0.33707281947135925	0.2831591656453629	0.9999999563204371	-0.0013180600763589324
PDGFRL	1.4485387964668917e-06	0.6006761751991538	0.9999999563204371	-7.948734706024753e-05
SFRP1	1.7178173948195763e-05	0.9570501944136891	0.9999999563204371	1.4441341614026854e-05
LAPTM4B	0.007703270763158798	0.49232572258856644	0.9999999563204371	-0.0005724856813310031
LEPROTL1	0.06933363527059555	0.5453766957260204	0.9999999563204371	-0.0009360721725535485
MCM4	0.1442016214132309	0.20988829124920327	0.9999999563204371	0.0016687974113659806
ASAH1	0.29645222425460815	0.33874106051469566	0.9999999563204371	0.0016226217746544817
MAN2B1	0.43690818548202515	0.9408910458713589	0.9999999563204371	-0.0001299546442670007
HNRNPL	0.5364142060279846	0.8062345368176893	0.9999999563204371	0.000467145426996392
CLASRP	0.44326677918434143	0.6591481030105588	0.9999999563204371	-0.0006612253336968856
FCGRT	0.12667448818683624	0.549225939831421	0.9999999563204371	0.0013079390664842722
PLEKHJ1	0.386745423078537	0.7794680898708775	0.9999999563204371	-0.00040222010175831316
CD37	2.0000531673431396	0.009795613523811753	0.1283550128772535	0.012811175698803955
LYL1	0.644727349281311	0.9714235329180911	0.9999999563204371	6.688346504376251e-05
TRMT1	0.4842747449874878	0.7493411799670535	0.9999999563204371	0.0004968790056217888
FCER2	1.1957640647888184	3.776253021392506e-08	1.0485843722308832e-06	0.017250170621363598
CLEC4M	0.0014040623791515827	0.014295114962282307	0.1784920707739987	0.004320498642268377
ASF1B	0.0694112703204155	0.23098852262571956	0.9999999563204371	0.0012116414050493797
GPI	0.38768529891967773	0.6813229467071487	0.9999999563204371	0.0007185005489073318
PLD3	0.154026061296463	0.5759154990901576	0.9999999563204371	0.0009228356300230229
SHD	3.0393990527954884e-05	0.7636208531802737	0.9999999563204371	0.0001079966669742579
HNRNPUL1	0.5012912154197693	0.00379652957809129	0.0551499930700863	0.005492822027596959
DENND3	0.5984547734260559	0.04917987839447502	0.509976055481108	0.003571358662574924
CD79A	2.206859588623047	0.6321598303437876	0.9999999563204371	0.00250931803240739
NKG7	0.000687354535330087	0.9832959774403927	0.9999999563204371	2.7607855977151147e-05
CARD8	0.42056018114089966	0.1912076042375972	0.9999999563204371	0.0022653402231985363
LIG1	0.2654578685760498	0.8071938671076895	0.9999999563204371	0.000300307554365441
RASIP1	0.002682811813428998	0.9268573425891722	0.9999999563204371	8.917456445994891e-05
PPP2R1A	0.590304970741272	0.3588056033817226	0.9999999563204371	0.0018165934556092886
WDR83OS	0.4508216083049774	0.23057049844248878	0.9999999563204371	0.0020902172548183306
ARRDC2	0.46265459060668945	0.8565867628227848	0.9999999563204371	0.00029059986059397943
HAMP	0.0019250252516940236	0.5294490236850553	0.9999999563204371	-0.000333429203096273
SIPA1L3	0.3615399897098541	0.4674223317870734	0.9999999563204371	0.0009055857131887524
PIK3CG	0.3144400715827942	0.8656689996699363	0.9999999563204371	-0.00020165470735009403
PTN	3.0055314709898084e-05	0.19724221790853558	0.9999999563204371	0.00046483445137060725
H2AFV	0.5953182578086853	0.8402555584761844	0.9999999563204371	-0.0005066866069929827
CAV2	5.180663720238954e-05	0.9145807971482034	0.9999999563204371	-6.268870805023903e-05
CAV1	0.0002404283732175827	0.9970082579240429	0.9999999563204371	3.2037494048359567e-06
MET	0.001085540745407343	0.9750754595648861	0.9999999563204371	1.1999208817308827e-05
WNT2	2.2453357928498008e-07	0.3534390903194973	0.9999999563204371	-4.214213295319404e-05
TSPAN12	7.366029603872448e-05	0.6750716557799183	0.9999999563204371	0.0001667260559624734
SSBP1	0.400058388710022	0.8861717163651741	0.9999999563204371	0.00022674526285596994
CPVL	0.00017989618936553597	0.8836258619796464	0.9999999563204371	0.00019607861433703654
EIF3B	0.49078676104545593	0.058013986603069334	0.5839289639030791	0.0033964746987697595
SNX8	0.2853727340698242	0.022867646667238395	0.26826532793447955	0.002511704479338805
NUDT1	0.1761946827173233	0.902798738738219	0.9999999563204371	0.00012560249340271706
LSM5	0.35170990228652954	0.1698432309769209	0.9999999563204371	0.002018792596594139
SERPINE1	0.0007291084621101618	0.6911472588533243	0.9999999563204371	-0.0008872648540365286
RPA3	0.3829217851161957	0.1811798484057583	0.9999999563204371	0.0020813236066088143
EZH2	0.09150812774896622	0.977560798482253	0.9999999563204371	-2.9541715554490017e-05
MEOX2	3.5744200431508943e-05	0.7003937007533094	0.9999999563204371	0.000210969531307614
TSPAN13	0.5357415676116943	0.7223529072842434	0.9999999563204371	0.0006912971019339177
RARRES2	0.0003804945736192167	1.6970762519719074e-06	4.043135154036602e-05	0.012613585051729466
TMEM176B	0.0003492322866804898	0.0012375219479749955	0.01994229337337513	0.008708227547422082
PSMA2	0.39026522636413574	0.20099980192448585	0.9999999563204371	0.0023649136515788726
AEBP1	0.07891767472028732	0.9734380369629239	0.9999999563204371	6.137871753864946e-05
PRUNE2	0.00010359715815866366	0.0	0.0	-0.004694229771373535
OGN	2.6952930056722835e-05	0.5858384336741187	0.9999999563204371	9.489995188942499e-05
ASPN	6.6026532294927165e-06	0.66029183686459	0.9999999563204371	-6.354116065835667e-05
ENG	0.03665773198008537	0.7660481130200325	0.9999999563204371	0.0006760874225535282
DOCK8	0.5631978511810303	0.7615071415623764	0.9999999563204371	0.0005974740975639636
RAPGEF1	0.5899807810783386	0.10661568782646325	0.9389802839268878	0.003220324123053824
NPDC1	0.00012263441749382764	0.9569905579506723	0.9999999563204371	-7.957668399334876e-05
SETX	0.5249010324478149	0.0020919721588990026	0.032192013450590154	0.005357260730013084
PDLIM1	0.7501329183578491	0.14338097833270957	0.9999999563204371	0.004110848086313347
DNTT	9.1648253146559e-06	0.14907487733853686	0.9999999563204371	0.0001455082518432065
RASSF4	0.004250164609402418	0.22814939761901543	0.9999999563204371	-0.0024786927236002095
CXCL12	0.0002785833494272083	3.0289254437931845e-08	8.479494861174827e-07	0.015229813111950772
EIF3A	0.4352705776691437	0.6163993189779742	0.9999999563204371	0.0008366433874006135
ACTA2	0.010664667934179306	0.8834611626352886	0.9999999563204371	0.00037401840434106816
LIPA	0.11738055944442749	0.8127719818630141	0.9999999563204371	0.00031449244185811405
LHPP	0.31941714882850647	0.11394774532814211	0.9870004053644563	0.0017873128477296127
DKK1	0.0022469849791377783	0.08286327416203387	0.7747558761862817	-0.0005130386813035146
UBE2S	0.40594929456710815	0.9824124716824945	0.9999999563204371	-3.7310878382998804e-05
UBTF	0.46305978298187256	0.20584270965285723	0.9999999563204371	0.0021788284721279334
RGS9	0.0038812498096376657	0.8455080107556179	0.9999999563204371	0.00018464980111343985
SEPTIN4	0.000411650282330811	0.43695674208475976	0.9999999563204371	-0.0005493682404421863
P2RX1	0.1427881419658661	0.4532585722544842	0.9999999563204371	0.0006971021343958693
PFN1	1.8808075189590454	0.0004838294079738681	0.008402604965450908	0.022876601241147373
RASD1	0.00019749552302528173	0.9681280765875984	0.9999999563204371	2.526641050448436e-05
NUP88	0.3516414165496826	0.38552350904865174	0.9999999563204371	0.0010616649849820555
C1QBP	0.4321213960647583	0.8077477891080127	0.9999999563204371	0.000398915531546516
SYNGR2	1.0955162048339844	0.6385050597400208	0.9999999563204371	0.00145279701519888
LGALS3BP	0.014526386745274067	0.0020593238988313445	0.031735756401253576	-0.004115049202262637
CCL2	0.00041961128590628505	0.5247516678918722	0.9999999563204371	0.0025577988919601837
COL1A1	0.0015807772288098931	0.47058744500368865	0.9999999563204371	0.0015447155174145954
ABCC3	0.000342523300787434	1.9673151996357774e-13	7.701636935822271e-12	0.006977139526050889
PRKAR1A	0.49929672479629517	0.18652764061496763	0.9999999563204371	0.0023494397829332764
SLC9A3R1	0.1252252608537674	0.8439493670445615	0.9999999563204371	0.00033363360037089575
PMP22	6.937274156371132e-05	0.7313216787354173	0.9999999563204371	-0.0003261972994916242
TBC1D9	0.2798190712928772	0.0002953461112229494	0.005321199062902711	0.004512589761968875
CPE	7.189227471826598e-05	0.995895058421113	0.9999999563204371	-6.804117987129084e-06
DHX15	0.4191836714744568	0.7529876279844303	0.9999999563204371	-0.0004968090135691282
SOD3	3.678153007058427e-05	0.6229028645530601	0.9999999563204371	0.0005112681471590088
NEIL3	0.0017479218076914549	0.7478996125464059	0.9999999563204371	0.00011261679025598418
NCAPG	0.04756985977292061	0.015572812123630708	0.19245785349754885	0.002298323655104871
CRYAB	2.3575588784296997e-05	0.6048021967911437	0.9999999563204371	0.0003319407809958825
LPXN	0.5188496112823486	0.8239834409176523	0.9999999563204371	-0.000422361344505421
UNC93B1	0.681846559047699	0.14391413129186614	0.9999999563204371	0.0033091379508009646
MS4A6A	0.00046630619908683	0.9655549679915434	0.9999999563204371	-7.15431633437911e-05
MS4A4A	0.000859288324136287	0.9519532954834835	0.9999999563204371	5.330575959396969e-05
GALNT18	0.00017288114759139717	0.1375373320274511	0.9999999563204371	-0.0009450852154196979
DDX6	0.5395627021789551	0.1338380646732804	0.9999999563204371	0.0029193361861304867
SLC1A2	0.00024000353005249053	0.0004120217796297343	0.00724363662600832	-0.002310517474081773
CD5	0.004354908596724272	0.8479793544320897	0.9999999563204371	-0.0003206834308883288
MDK	0.0016647892771288753	8.697444986438541e-10	2.7376092533834206e-08	-0.00630029762413697
C11orf58	0.49822860956192017	0.6135616211731307	0.9999999563204371	0.000911244197940931
PITPNM1	0.18256166577339172	0.7171694006830187	0.9999999563204371	0.0005070794604720058
AIP	0.39237692952156067	0.8890335101691649	0.9999999563204371	0.00023817691569748126
POU2AF1	1.5511646270751953	0.2252145268999053	0.9999999563204371	-0.004711372034575233
VWF	8.694922144059092e-05	0.9330573753237152	0.9999999563204371	0.0001911933973786391
PPFIBP1	0.02192177064716816	0.817546838404992	0.9999999563204371	0.0002069851778579043
CD69	0.2289012223482132	0.17667318323017245	0.9999999563204371	0.0024081091159908682
TSPAN11	7.293828821275383e-05	0.0	0.0	-0.006980208197095664
BCL7A	0.38150233030319214	0.18126515156481426	0.9999999563204371	-0.001941326345845764
TNS2	0.00019220625108573586	0.43727512086923825	0.9999999563204371	0.0008288912053518761
METAP2	0.3455933928489685	0.15199774622301998	0.9999999563204371	-0.0019548499574308566
FOXM1	0.0339587926864624	0.003346064532731896	0.04922993067130042	0.002445496350290943
DUSP16	0.0008924687281250954	0.9943616378117803	0.9999999563204371	-7.513536302929618e-06
OAS2	0.25609806180000305	0.670644329843169	0.9999999563204371	-0.000629403898717649
MGP	0.00010260245471727103	0.9028528121941224	0.9999999563204371	0.0002666578403006388
SLC38A1	0.5520809888839722	0.2623942095359695	0.9999999563204371	0.0023749236179262355
RERGL	8.495444490108639e-07	0.8471385158051976	0.9999999563204371	-4.0181736840562876e-05
IFNG	1.1214117876079399e-05	0.9750213987077001	0.9999999563204371	7.980006845599994e-06
TIMELESS	0.1773141622543335	0.3242918615739441	0.9999999563204371	0.0009487931194110203
CPSF6	0.3788182735443115	0.8020773930097698	0.9999999563204371	-0.00036793992517856285
MRPL51	0.5042948126792908	0.8794547609134156	0.9999999563204371	-0.0002942889880612144
GAPDH	1.999711275100708	0.029419564348925453	0.33252806012623254	0.01327666822339953
CHD4	0.4158928096294403	0.021816162710788678	0.2577476927933335	0.003766219854456207
CDCA3	0.11207962036132812	0.7634382818471124	0.9999999563204371	0.0003002514158242969
LDHB	0.7138247489929199	0.9947476304786256	0.9999999563204371	2.154672054346875e-05
AICDA	0.16048429906368256	0.0005481018521296122	0.00942732412920542	-0.0030653018950057096
SRSF9	0.595334529876709	0.06377232054787374	0.629450102114548	0.0036824242412690136
COL12A1	5.813701500301249e-05	0.9840935625870739	0.9999999563204371	-1.9633397007675968e-05
RNGTT	0.3395695984363556	0.16594770111439194	0.9999999563204371	-0.0017453866726003379
TPD52L1	2.011686228797771e-05	0.47525067694347545	0.9999999563204371	0.0002147190780296005
IL17A	7.244400990202848e-07	0.4522073879688957	0.9999999563204371	-6.628467919929425e-05
MCM3	0.44518762826919556	0.986025338839293	0.9999999563204371	3.330910269584394e-05
PHACTR1	0.3913440704345703	1.1676600197851883e-07	3.1067546256634183e-06	0.007290576926238353
CD83	0.8720452189445496	0.5093018828482307	0.9999999563204371	-0.0015926144656951506
BACH2	0.4737256169319153	0.10303578471526076	0.9152701446630566	-0.002536618121613715
CAP2	2.1455962269101292e-05	0.16487356117977314	0.9999999563204371	0.00034636950655618786
KHDRBS2	0.011453401297330856	0.6805022662952489	0.9999999563204371	7.909583225391375e-05
VNN2	0.4172656834125519	0.04864306710213273	0.5053535607883468	-0.0028240415742600434
GMNN	0.08812959492206573	0.7369269070499087	0.9999999563204371	0.00028571645342253974
TRIM38	0.48364579677581787	0.5284903597540673	0.9999999563204371	0.0009501143232171975
CCR6	0.3252374827861786	0.002361505040869627	0.035917430654879554	0.00385332613607521
CUTA	0.4896185100078583	0.9666791556410286	0.9999999563204371	8.195891571517895e-05
TFEB	0.5783302783966064	0.46047951310402047	0.9999999563204371	-0.0012729395027097992
SMOC2	4.46029007434845e-05	0.3186901675674054	0.9999999563204371	-0.0007162060603190504
GMDS	0.1792944222688675	0.0002142858566638317	0.003945824933998729	-0.0037164836835552025
VEGFA	0.0034529834520071745	5.121417367970338e-07	1.2847825908120192e-05	0.0059510076134950355
LAMA4	9.956931899068877e-05	0.7038721759306756	0.9999999563204371	0.0003328521420888356
LY86	0.5226540565490723	0.4743352718372025	0.9999999563204371	0.001190630058046622
C7	0.00024462450528517365	0.9095953908566619	0.9999999563204371	0.0004286676980547583
HSPA9	0.477674275636673	0.35169710549918687	0.9999999563204371	0.0016681784554732832
MRPS27	0.31509488821029663	0.4153988722480264	0.9999999563204371	-0.0010267312871136205
LOX	3.0641349439974874e-05	0.9730228171817819	0.9999999563204371	1.1002991437225233e-05
GZMK	9.880936704576015e-05	0.9910778119604338	0.9999999563204371	1.057616510587716e-05
SPARC	0.00044709391659125686	0.000695686347000013	0.011748831887743916	0.01098949881735718
ITK	0.001377810724079609	0.7404182273074764	0.9999999563204371	-0.00045984335898586765
THBS4	8.412192255491391e-05	0.883745918241007	0.9999999563204371	3.219360669002493e-05
CDH6	1.4147220099403057e-05	0.9134869563271173	0.9999999563204371	2.344475169217173e-05
LMNB1	0.12915220856666565	0.7493128906338904	0.9999999563204371	0.0003008568791721378
NPR3	3.889565050485544e-06	0.39976862570746263	0.9999999563204371	-0.00010661289101156603
LNPEP	0.511445939540863	0.06164117396896085	0.6126054777141055	0.0033666417190425075
PPP2CA	0.39652517437934875	0.2757445222528667	0.9999999563204371	0.0017431040590988548
LIFR	0.00011505521979415789	1.7662749929314714e-08	5.026962415793243e-07	0.007791795005851865
H2AFY	0.4101560711860657	0.7180914493782311	0.9999999563204371	0.0006801941539992457
DPYSL3	0.0001729840732878074	3.277243854760137e-05	0.0006775694196524454	0.004152166625245831
PDGFRB	0.002093107672408223	0.9081340573366217	0.9999999563204371	-0.0001954999265896631
STC2	0.00018390816694591194	0.8834338939922874	0.9999999563204371	-9.003841278424287e-05
SMC4	0.2296019345521927	0.4868123268131457	0.9999999563204371	0.0011032504940372248
BCL6	0.36609768867492676	1.882708344780326e-08	5.349385456808197e-07	-0.008023410316989641
CLDN16	2.053917523880955e-05	8.869746936923661e-09	2.5837442215188603e-07	-0.0017506772929708205
OGG1	0.2680983543395996	0.2805088150100108	0.9999999563204371	-0.0011467866941406687
RBP1	0.00023658497957512736	0.9333796884902406	0.9999999563204371	-7.167002036932214e-05
IFT57	0.3395915925502777	0.8507006962137051	0.9999999563204371	-0.00022427945576730202
PLSCR4	3.125337025267072e-05	0.994567885323085	0.9999999563204371	3.6919092423179953e-06
NKTR	0.4814911484718323	0.45720433109302716	0.9999999563204371	-0.0013066721217708534
SPCS1	0.4304663836956024	0.8183239930793604	0.9999999563204371	-0.0004060365266962873
CCL20	0.00031465888605453074	0.2307022290042764	0.9999999563204371	-0.0019540162364017756
PIKFYVE	0.39220574498176575	0.4710233262724033	0.9999999563204371	-0.0009549323034922127
ACTR3	0.9371016621589661	0.9867907168475449	0.9999999563204371	4.770841463332706e-05
SF3B6	0.43991926312446594	0.3557264228718193	0.9999999563204371	0.001598264744584996
CYTIP	0.519464910030365	0.8012807421553751	0.9999999563204371	-0.000518411551969177
PPM1G	0.29121720790863037	0.7881964943197619	0.9999999563204371	0.000384970027360469
SPTBN1	0.26352906227111816	0.010704396027520824	0.13876635780600818	0.005346451406408231
TACR1	7.393454143311828e-05	0.08220288158990607	0.7698118021158359	0.0007953143694299144
CCDC88A	0.2273421287536621	7.724844521161955e-06	0.00017201454848596415	-0.005366124665266783
EFEMP1	5.961460919934325e-05	0.9274758989330127	0.9999999563204371	0.00015168538747128377
FN1	0.00036347846616990864	0.006928179607905927	0.09460164926457891	-0.004266373722910364
GLS	0.5097287893295288	0.0878431661320418	0.8106857526521009	0.0031779146985420536
IGFBP2	5.212529868003912e-05	0.9207505024679543	0.9999999563204371	5.796701111875801e-05
IGFBP5	3.1348707125289366e-05	0.5027069226007093	0.9999999563204371	0.0012787199356879748
USP34	0.4508098065853119	0.9147253711395016	0.9999999563204371	0.00016536085190013662
EFHD1	8.732175047043711e-06	0.5522630534628861	0.9999999563204371	-0.0001923762151801733
CCT4	0.5024901628494263	0.20618867888533865	0.9999999563204371	0.002301243901787834
GNLY	3.837559052044526e-05	0.9904879444000949	0.9999999563204371	1.2685523877919711e-05
IL1RL1	3.2065247523860307e-06	0.9698302465547701	0.9999999563204371	7.113035152104302e-06
MLPH	3.537870952641242e-06	0.6722987137896212	0.9999999563204371	5.3782615762545385e-05
CNPPD1	0.32812270522117615	0.6035200614078506	0.9999999563204371	-0.0006303827682445486
PASK	0.025359850376844406	0.875842774436248	0.9999999563204371	-0.00022848771485103496
ODC1	0.7551136612892151	0.524801358053101	0.9999999563204371	-0.0014708726103167108
PRKD3	0.38766181468963623	0.12774393852698562	0.9999999563204371	-0.0020237291473130616
SDC1	0.021400758996605873	0.0062811053309419496	0.08668208985596845	0.003089672154599823
KYNU	0.14881308376789093	0.9887121474109979	0.9999999563204371	-1.0908850229339147e-05
RND3	0.0001281891600228846	6.857608658705772e-08	1.8633130764377102e-06	0.004652657208855949
TIA1	0.4712323844432831	0.7584105567095951	0.9999999563204371	0.000524315023308885
EPAS1	0.0006737916264683008	4.9871664455913844e-06	0.0001132878965425803	0.012227912827705087
PRRX1	0.0001348881341982633	2.220446049250313e-16	9.87187521078923e-15	0.010959475095862831
CACYBP	0.2557508647441864	0.7635635021896929	0.9999999563204371	0.0004347455287142324
RALGPS2	0.7458271384239197	0.39266324447235723	0.9999999563204371	0.0017700503674785595
ANGPTL1	1.7639902580413036e-05	0.8017112457091391	0.9999999563204371	-4.8039105739393877e-05
SRM	0.4178108870983124	0.07473897886278968	0.7142506587969502	0.0031238676304013455
LEPR	0.000464265322079882	0.8327410957703809	0.9999999563204371	-0.00012809790788603933
RGS2	0.3630279004573822	0.40030503441006027	0.9999999563204371	-0.0011338857796961846
AMPD1	0.00010747032501967624	0.3538260020292756	0.9999999563204371	0.00023857317860918214
OLFML3	1.9265306036686525e-05	0.8825493548555667	0.9999999563204371	7.680562756676191e-05
CD2	0.003012032713741064	0.9521272774952747	0.9999999563204371	-0.0001400583209654427
NR5A2	9.015564864967018e-05	0.746343241070879	0.9999999563204371	-0.00016415344829179496
NID1	6.625478999922052e-05	0.9080034285626244	0.9999999563204371	-8.590799183556778e-05
MYCL	0.00010829902748810127	0.7486222294384404	0.9999999563204371	0.00015824925349311632
KMO	0.16714361310005188	0.5614055998011525	0.9999999563204371	0.00045452101911609856
MFAP2	9.480595508648548e-06	0.45578914710373675	0.9999999563204371	-0.0002167868972660986
PLA2G2D	0.003762242617085576	0.7190367722312863	0.9999999563204371	0.0009744487837607172
CD160	2.929838046838995e-05	0.6540698086365258	0.9999999563204371	0.0001160007845571034
ID3	0.3837432861328125	0.16293118245682336	0.9999999563204371	0.0029475883653839784
CR2	1.0682339668273926	0.0	0.0	0.05339624951561098
CDC20	0.2449614405632019	0.6828090892554055	0.9999999563204371	-0.0005383325147151384
ATP6V0B	0.5304879546165466	0.6113783501271526	0.9999999563204371	0.0009560608940019366
PRDX1	1.0451823472976685	0.8001260814392381	0.9999999563204371	0.0008393331075445558
PIK3R3	0.000633929914329201	0.5017141310368443	0.9999999563204371	0.00045635710615252656
CNN3	0.024417610839009285	0.0007922275613301277	0.013244776832834121	0.005240494858721244
F3	7.020401972113177e-05	0.18671858033653788	0.9999999563204371	0.0005691458917686293
PRDX6	0.532131552696228	0.9843588281079383	0.9999999563204371	-3.9113696793323686e-05
STMN1	0.6507934331893921	0.609881475508596	0.9999999563204371	0.0015399407604449185
PROX1	0.0050252992659807205	0.167178389142018	0.9999999563204371	0.0008542110283951579
CENPF	0.028012368828058243	0.0219244752709693	0.25875199694986983	0.0020487177757104276
CTSD	0.07192349433898926	0.6250783608417425	0.9999999563204371	0.0017683978148237385
RPS25	2.436821937561035	4.7012344801311556e-05	0.0009519715455765303	0.028518049617217305
C1orf54	0.0018814160721376538	0.7908955690150079	0.9999999563204371	0.00025406554190027144
LRMP	1.0184261798858643	0.0006136454950556036	0.010454515965996941	-0.00993910683497835
SPCS2	0.5130610466003418	0.817359695495397	0.9999999563204371	-0.0004021750849838683
FILIP1	4.23356395913288e-05	0.8132905288813261	0.9999999563204371	7.292308967094473e-05
HMGN3	0.41081514954566956	0.462034902694608	0.9999999563204371	-0.0012913308288912146
TNFAIP3	0.054301097989082336	0.7664171839122471	0.9999999563204371	-0.0005848685100184482
CCN2	0.03999144956469536	0.17465555365646734	0.9999999563204371	0.0032455799719927378
TCF21	6.263764134928351e-06	0.6281098994126808	0.9999999563204371	-9.078723367421477e-05
VAMP8	0.42712369561195374	0.4133679085984918	0.9999999563204371	0.001629634691145166
CASQ2	3.0222913665056694e-06	0.6715305458642855	0.9999999563204371	5.856403028651342e-05
SPP1	0.00010412069968879223	0.863018440454828	0.9999999563204371	0.00013822727319424835
RARRES1	0.0001451981661375612	0.6926686707918941	0.9999999563204371	-0.00041400895892703034
PPL	1.6194790077861398e-06	0.15299366814898296	0.9999999563204371	-0.00012881623569938625
PCDH17	3.452077726251446e-05	0.7553296396481941	0.9999999563204371	-0.00014352983262297067
NDUFB3	0.3921227753162384	0.9242503169922598	0.9999999563204371	-0.000154211290303778
CTNNAL1	0.010383829474449158	0.8094638645186647	0.9999999563204371	0.00016221181645435735
WDR34	0.23723658919334412	0.6647521290544218	0.9999999563204371	0.00044176250889799845
CNTRL	0.34380170702934265	0.9917274527157318	0.9999999563204371	-1.3686591905973892e-05
PHF19	0.0696575716137886	0.842219776893284	0.9999999563204371	0.0002550424561922653
NEK6	0.26903414726257324	2.7621968649693684e-05	0.0005764732197281272	-0.004604747623031719
LTBP2	0.0003688751021400094	0.005431031707946232	0.07608759333306078	0.003086119800184566
SLIRP	0.37839365005493164	0.6209037235947608	0.9999999563204371	0.0007858478066920392
RHOQ	0.3455370366573334	0.04978730596120684	0.5151847835900578	0.002600380027161772
YPEL5	0.43370938301086426	0.35443467038120846	0.9999999563204371	-0.0015271974379103277
BCL11A	0.68503737449646	0.008959906952382468	0.1186049586844477	0.005533864596585584
IFIT3	0.01670418307185173	0.09134582795378221	0.8352975371168496	-0.0011841006834656274
HELLS	0.20499856770038605	0.8578555005393336	0.9999999563204371	0.00019978263849827098
GNA13	0.3903096616268158	0.10132932397757144	0.9033472451090422	0.00241501616311291
TEK	4.076868935953826e-05	0.9305753576628548	0.9999999563204371	-4.987885768146485e-05
MOB3B	0.1333722621202469	0.14060466179904085	0.9999999563204371	0.0010159558643395657
PLEKHG1	0.3370303809642792	0.04147992266241585	0.44313023699686227	0.002595282280824008
MYCT1	6.394986849045381e-05	0.6475910342977373	0.9999999563204371	0.00033936455026603915
TCP1	0.4459425210952759	0.4257795463306435	0.9999999563204371	0.0013292608677167256
ELF1	0.3505597412586212	0.019264226241747284	0.23149187533606072	0.0034925566323098555
SMAD9	0.00010842812480404973	1.5373791129036363e-10	5.0828627532489256e-09	-0.0025169747874010705
TGFBI	0.00018008355982601643	0.9888599322426979	0.9999999563204371	1.9754595738053385e-05
EGR1	0.15136440098285675	5.8234827626790775e-08	1.5926673484980231e-06	0.010272169310536953
TMPO	0.5975139141082764	0.7566408579078854	0.9999999563204371	0.000701057743348855
CLU	0.0024787215515971184	0.18007654598084555	0.9999999563204371	0.007756997498078868
PPP3CC	0.3136790096759796	0.6217441793549843	0.9999999563204371	-0.0005953552847332235
EPHX2	0.008688138797879219	0.0	0.0	-0.012046180960100237
ZNF706	0.5623510479927063	0.16196764695812949	0.9999999563204371	0.0027957718589844372
LYPLA1	0.35215216875076294	0.9990520662005089	0.9999999563204371	1.520518674313757e-06
SCPEP1	0.3213059902191162	0.43349894387482335	0.9999999563204371	-0.000989930345241125
TBX2	0.00011214633559575304	0.5204857468588702	0.9999999563204371	-0.000459966300366935
NCAPH	0.02489873580634594	0.17545340021306477	0.9999999563204371	0.0009887717792458912
MND1	0.050959695130586624	0.5149752987721787	0.9999999563204371	0.00043333681727299465
PDZRN3	3.929800368496217e-05	0.8025977095881829	0.9999999563204371	-5.848797462702214e-05
CSTA	0.0003303951525595039	4.859007451285535e-06	0.00011051509547200147	0.009201129096355173
NAA50	0.42388272285461426	0.39554480638598055	0.9999999563204371	0.0012941643179373886
PILRB	0.3855891823768616	0.1587109438489518	0.9999999563204371	0.002408849892068344
FABP3	0.00010099039354827255	0.5794134001974776	0.9999999563204371	0.00018831988421334149
KHDRBS1	0.5438405871391296	0.07769788979650172	0.736472889066367	0.0034426038903661886
TNFSF10	0.07238548249006271	0.6373334829900255	0.9999999563204371	-0.0006916293101029885
TMEM156	0.4316309690475464	0.03298816082228573	0.3662209601102697	0.0029185592782400866
CPXM2	3.639198621385731e-05	0.5772384753878299	0.9999999563204371	0.0002130813423095428
FLT3	0.0016663421411067247	0.015859963740112226	0.19555349670491956	-0.0019502799060827007
GTF3A	0.4765951335430145	0.011986579188492996	0.1531903180599584	0.004696540154771843
FMOD	0.0003078967856708914	0.7017157130401948	0.9999999563204371	-0.0005074903006538271
LY9	0.3147490620613098	0.6885933899357801	0.9999999563204371	0.000411101070028787
PTGFR	3.7893045373493806e-05	0.00011100571477817844	0.002131936763965722	-0.001519198858932585
INHBA	0.00013848415983375162	0.46280866502789264	0.9999999563204371	-0.00020055729840716635
FKBP9	0.0004472683067433536	0.8937407925790484	0.9999999563204371	-0.0001140652326130136
RAMP3	0.00011171852383995429	0.9697241324798855	0.9999999563204371	5.7574317609968614e-05
CLTA	0.3815069794654846	0.46942611284030056	0.9999999563204371	0.001182278030497163
CALD1	0.0034307793248444796	0.1098244487261466	0.9604708562914067	0.0031334683791791962
PLAU	0.0002899331448134035	0.7415363085041204	0.9999999563204371	0.0003542941743907756
ZWINT	0.04981716349720955	0.17399990945792876	0.9999999563204371	0.0014399575040197287
HVCN1	1.0745035409927368	0.08100046780721737	0.7611721279517404	0.004779443032537829
CDKN2C	0.013299333862960339	0.44955373140944976	0.9999999563204371	0.0004582150460105074
BHLHE41	0.22509142756462097	0.052073804577984495	0.5346850699387246	0.0018494501071120838
ITIH5	0.00014752104470971972	0.0	0.0	0.01271055983577381
NCKAP1L	0.506795346736908	0.39777421946473224	0.9999999563204371	0.0015652959684715566
MMP19	0.0001414804719388485	0.4053946897967893	0.9999999563204371	0.0008284759267983856
SPATS2	0.23452843725681305	7.539918881027674e-06	0.0001681099992327167	-0.0045151487256434725
LRP1	0.0001406023948220536	0.8605802159350284	0.9999999563204371	-0.00017192554403579012
TUBA1B	1.6694879531860352	0.426289551169039	0.9999999563204371	0.00400449555417314
HJURP	0.028206398710608482	0.009819922820591298	0.12863061177716667	0.001956914093543566
G0S2	0.0035719438455998898	1.812020278046944e-06	4.305101241461928e-05	-0.005367962915658558
CKS2	0.4410327970981598	0.31164664083391447	0.9999999563204371	-0.0016558091194487038
PI3	9.71507915892289e-07	0.041872359803758696	0.44669981631292	0.00018879621574972925
SLPI	1.2433550864443532e-06	0.07155920500779134	0.6901063221159476	0.00029848716044576513
NCOA3	0.7457339763641357	0.48315608401165644	0.9999999563204371	-0.001492466114817796
ZNF831	0.009232264943420887	0.610276460525748	0.9999999563204371	0.0004695689690064272
PTGIS	1.4886953977111261e-05	5.182007398740751e-07	1.2997427382152098e-05	-0.0012774221069148137
BCAS4	0.5902716517448425	0.15454054570219267	0.9999999563204371	-0.002581094341731062
CHST8	2.8730006306432188e-05	0.0011028927502809704	0.017945552482662278	0.0010801343974390898
NAGK	0.4134529232978821	0.6829583267621051	0.9999999563204371	0.0007414568752061946
USP22	0.5404712557792664	0.3062664976498537	0.9999999563204371	-0.0018369155710403623
SNRPC	0.4490165114402771	0.90187344186263	0.9999999563204371	0.00020789018235459363
CPNE5	0.6658397912979126	0.0011094795040531569	0.018040806695077603	-0.00627290942480176
NRN1	0.00012476989650167525	0.8906574030626513	0.9999999563204371	-8.596897985137545e-05
DEK	0.4215715527534485	0.9173465759166095	0.9999999563204371	0.0001844705777174023
CNOT1	0.5542256832122803	0.4941470325319255	0.9999999563204371	0.001289909970897273
MT1G	1.308893843088299e-05	0.4425682688988528	0.9999999563204371	0.0002590488427701613
GOT2	0.24798814952373505	0.9003915926845396	0.9999999563204371	-0.0001492639770994413
GPR18	0.17255133390426636	0.3522266111563954	0.9999999563204371	0.0007524217247799253
EFNB2	0.003304522018879652	9.385788964477726e-06	0.00020689125153676742	0.0032834694182856004
SOX9	0.0001908999984152615	5.642676612627184e-07	1.4098916393850764e-05	-0.001837176814691875
NT5C	0.5048519372940063	0.0420135344085244	0.44788968465455475	0.003340177617067951
IL1B	0.0011133105726912618	0.9492198132277267	0.9999999563204371	0.00010749240223239157
PSD4	0.550592303276062	0.5445988271570883	0.9999999563204371	0.0012152986700302753
C3	0.00022298033582046628	2.6742890504083405e-05	0.0005591994324347083	0.015451578307180372
VASP	0.5413471460342407	0.054832316957956984	0.5579122870125989	0.0033697715751881707
CD93	0.00016935965686570853	0.9341060510757566	0.9999999563204371	0.00011122881290662213
DSTN	0.09798608720302582	0.7846622704076178	0.9999999563204371	0.00035849747374708165
LAMP5	0.001696049701422453	0.7520382630143239	0.9999999563204371	-0.00015698465003512576
HNRNPR	0.45325762033462524	0.2907890886988247	0.9999999563204371	0.001843280343118794
ID1	0.0018552643014118075	0.9443703920747679	0.9999999563204371	-9.098501083282446e-05
ROMO1	0.5035579800605774	0.34353673292940234	0.9999999563204371	0.00182853121921049
PSMB2	0.40624991059303284	0.7322088494312204	0.9999999563204371	-0.0005671097298722751
F10	8.743845683056861e-06	0.9772118738286424	0.9999999563204371	-7.430797631789646e-06
HCST	0.07700122147798538	0.825957609759663	0.9999999563204371	0.00037570515255089476
PRDX5	0.498854398727417	0.189471047164385	0.9999999563204371	0.0022861229937702027
IFI6	0.0776023417711258	0.0050994033110027814	0.07196791888096075	-0.00423234942008622
UXT	0.584600567817688	0.1650273079547584	0.9999999563204371	0.002775806257816891
CFP	0.0010305849136784673	0.8009227117569038	0.9999999563204371	0.0002704004572395786
RHOJ	0.0001254913950106129	0.20950065274567242	0.9999999563204371	0.0009876514795180286
DLGAP5	0.02341943234205246	0.03134266916489459	0.350802650516473	0.0017072928277373617
SGPP1	0.2867773771286011	0.7572150549347514	0.9999999563204371	-0.0003500333913192931
AVPR2	1.5235105820465833e-05	0.012912296338771778	0.16345819952742063	-0.00047100945040170095
RGS13	0.36216965317726135	2.117395148104606e-11	7.407002511535629e-10	-0.010955230377377731
FGD3	0.33160850405693054	0.426692654750922	0.9999999563204371	0.0013826664452543029
BCL11B	0.0010819470044225454	0.7570424767993793	0.9999999563204371	-0.0004692610322893795
PTPRB	0.0002789878926705569	0.6547662851468481	0.9999999563204371	-0.00028406464244548656
HP1BP3	0.47625845670700073	0.45645461829831957	0.9999999563204371	0.001409261803351571
F2RL3	6.538497837027535e-05	0.23707964772524948	0.9999999563204371	0.00048683510797624646
PKMYT1	0.09588631242513657	0.8645351630412013	0.9999999563204371	-0.0001509169844073162
SMARCA4	0.36682677268981934	0.636562692925418	0.9999999563204371	0.0006970934254118042
KDM4B	0.5090911388397217	0.289757589231185	0.9999999563204371	-0.001645513090112342
TUBA4A	0.5054788589477539	0.814730910514867	0.9999999563204371	-0.0004618946061676864
GNG11	0.031612612307071686	0.8310029244888943	0.9999999563204371	0.0002711370215227879
FGL2	0.017202144488692284	0.9988980481611138	0.9999999563204371	1.9607584972500395e-06
STEAP4	6.990840483922511e-05	0.6293694646773105	0.9999999563204371	0.0003293914653258382
PAICS	0.34477493166923523	0.44577958017198616	0.9999999563204371	0.0010571432856484367
KDR	7.989355799509212e-05	0.9955620199496844	0.9999999563204371	3.812981512640515e-06
VPREB3	1.3314228057861328	0.7333845730689632	0.9999999563204371	0.001176197274313344
YWHAH	0.2175806313753128	0.2884207335436444	0.9999999563204371	0.0014665379773226505
IGLL1	0.03112543374300003	0.39306153523947085	0.9999999563204371	-0.0002785618788188548
APOBEC3A	1.2560140930872876e-05	0.631979963443019	0.9999999563204371	-9.77278645553382e-05
LSM8	0.5065320730209351	0.678962800861445	0.9999999563204371	-0.0007446040177214841
PODXL	0.010188998654484749	0.8440732186833413	0.9999999563204371	0.000178560508192012
LRRC17	1.7296342775807716e-05	0.9986099791159135	0.9999999563204371	4.05661318949506e-07
CHN1	0.000364972889656201	3.323541442057376e-11	1.1466302286144168e-09	0.007155603535418525
HOXD9	5.743947986047715e-05	0.38695133206410537	0.9999999563204371	0.0003435861506961299
WDFY4	0.7587437629699707	0.1532572834841961	0.9999999563204371	0.0033698975222464073
ELL3	0.4209434390068054	6.297753669537443e-05	0.0012535594570905117	-0.006560460968064973
DLL4	0.00016833415429573506	0.594868617016717	0.9999999563204371	0.00047462447972836564
DUT	0.5902677774429321	0.9511612278283401	0.9999999563204371	-0.0001384996442000266
ARPP19	0.35708263516426086	0.3482594111989674	0.9999999563204371	0.001450479744727676
ISLR	6.278467481024563e-05	0.0006584790422632381	0.011164836023912278	0.002535298791429415
LOXL1	0.00022356738918460906	0.42717177110662696	0.9999999563204371	0.0006749583269344839
MBD4	0.5263495445251465	0.9600399289463808	0.9999999563204371	-8.232807474169591e-05
E2F8	0.008941792882978916	0.6677638941245543	0.9999999563204371	-0.00020828028258231728
CD68	0.060318730771541595	0.9069788048345864	0.9999999563204371	-0.00024464680572590033
TXNDC17	0.22042310237884521	0.38108213027129834	0.9999999563204371	0.0011180088286606655
ADCY4	0.00039766039117239416	0.6965579512783855	0.9999999563204371	0.00038723375170877586
RNASE1	6.689692236250266e-05	0.6418494121012679	0.9999999563204371	0.00048574112500838557
SEC14L1	0.37243565917015076	0.09244101072250133	0.8427811733570316	-0.0022996199095831732
RHBDF2	0.547903835773468	0.05698727651944524	0.5754474119981848	0.003157164095855635
CBFA2T3	0.27838197350502014	0.26944927128861695	0.9999999563204371	0.001259664014074261
DOCK6	0.005684285424649715	0.28012409820332707	0.9999999563204371	-0.0007613139202954125
CNN1	3.4230972232762724e-05	0.8530643387252517	0.9999999563204371	-9.557685687119181e-05
APOE	0.0024466582108289003	0.2860242260029038	0.9999999563204371	0.007004681259732226
APOC1	0.005660180933773518	0.8923490907341693	0.9999999563204371	0.0004771840965682836
PLVAP	0.0003003203892149031	0.9673005371761618	0.9999999563204371	8.011979760777736e-05
NSUN5	0.49125275015830994	0.6133187014770334	0.9999999563204371	0.0008169486816034491
QRSL1	0.39753928780555725	0.03461561138654368	0.381377442366327	0.002800998541197911
LSM4	0.3384858965873718	0.6400970749214601	0.9999999563204371	0.0006781765485192202
OLFM1	0.0001995132479351014	0.000542995232545751	0.00934628718572658	0.003520919595723743
COL5A1	0.00021056851255707443	0.7550582134081514	0.9999999563204371	0.0002067437009571743
LAMA5	0.08006031066179276	0.007144022561911267	0.0971659942915651	0.003000059460852477
ASS1	5.427922587841749e-05	0.03274596403612029	0.3639332441703325	0.0008303679346968873
PRRC2B	0.4820607006549835	0.5219124267757174	0.9999999563204371	0.0011234929967857484
THEMIS2	0.3107762932777405	0.6272273694954333	0.9999999563204371	0.0009094903804057919
HIP1R	0.5054208636283875	0.2231865498056651	0.9999999563204371	0.0018579860202433825
DNMT1	0.3596547544002533	0.9283788235409451	0.9999999563204371	-0.00017009742649467234
AKAP12	0.0008823261014185846	0.9507092065591902	0.9999999563204371	5.236486366180451e-05
COX4I2	5.9367550420574844e-05	0.602918919114364	0.9999999563204371	-0.00019557880054063667
ZNF141	0.21694816648960114	0.09392952961041812	0.8533486549218834	-0.0015187132234069029
GINS2	0.06118224561214447	0.001013386567660035	0.016605388499866234	0.002901324550914925
SH3BGRL	0.4989809989929199	0.0008610176909924494	0.014299039103089186	0.006038963200316836
NFATC1	0.27928465604782104	0.43313063130032115	0.9999999563204371	0.001018222723744514
IDO1	0.0003992239653598517	0.0016103456382885462	0.025376670062540747	-0.004588128109259152
HAUS8	0.162983700633049	0.5574060810779649	0.9999999563204371	-0.0005153837625599751
SH3BP5	0.4427577257156372	0.05311689388814167	0.5435179872686229	0.002981375521711226
RFTN1	0.6879744529724121	0.005845344412356068	0.08130781560054466	-0.006082239284419886
PDLIM4	9.317473450209945e-05	1.1304379654575314e-10	3.765127369184455e-09	0.005072076259661824
GFPT2	8.014286868274212e-05	0.0008780672464785422	0.014555522506150073	0.001420896892352325
RAMP2	0.00034023207263089716	0.19109458119565748	0.9999999563204371	0.0016783092068265687
NDUFA2	0.4746370315551758	0.2046166326626846	0.9999999563204371	0.002317807876208562
UBE2D2	0.5684431195259094	0.8078764278572135	0.9999999563204371	0.00047763249440281683
MAP1B	0.007717730011790991	0.20113279570332487	0.9999999563204371	0.0008204136668717539
TOP2A	0.10268774628639221	0.1404605125606433	0.9999999563204371	0.0024737591183876893
SNRPA1	0.4311135411262512	0.6120547893508868	0.9999999563204371	0.0008116002291477221
FCRLA	0.920383095741272	0.19617184390372522	0.9999999563204371	-0.0032409911277130952
RAMP1	0.0009727084543555975	0.6309761037562849	0.9999999563204371	0.0003787712080796753
RAN	1.0187474489212036	0.7380027766222139	0.9999999563204371	0.0010881039874779405
SERPINF1	0.009359586983919144	0.1279548861301203	0.9999999563204371	0.003003871609950171
UBE2G1	0.38286998867988586	0.9857247598999432	0.9999999563204371	-2.5643354533917413e-05
JCHAIN	2.6630802154541016	0.05055445754779897	0.5216714736355506	-0.013729257819144514
ITGB4	0.0017978317337110639	0.5838020155786032	0.9999999563204371	-0.0003535420118736982
CLEC10A	5.9358702856116e-05	0.8037807647351338	0.9999999563204371	0.00022582801095695558
MATN2	0.00016315731045324355	0.0	0.0	-0.012413673007837536
TERF2	0.2882270812988281	0.07323838056331278	0.7027122956495432	-0.002079298853443154
HSPA12B	3.129372635157779e-05	0.8817324078875952	0.9999999563204371	-4.915006518982533e-05
PCNA	0.4191311001777649	0.3674103191068734	0.9999999563204371	0.0019626032519742616
FCRL2	0.6853073239326477	0.6385116739376058	0.9999999563204371	0.0009105702401202176
ACY3	0.11585567891597748	0.013754984341740606	0.172647411963427	-0.0017518873038431862
OSER1	0.3070111870765686	0.44498612348329747	0.9999999563204371	-0.0008449440530693014
POMP	0.44407886266708374	0.507073293827351	0.9999999563204371	0.0011961359814389766
CHI3L1	0.00015817793610040098	0.34453848035699397	0.9999999563204371	0.0013600605073908728
PIK3C2B	0.46238765120506287	0.10192671981231083	0.907468422930462	0.0024913458944002924
DCLK1	4.007069219369441e-05	0.09417396253296495	0.8549268342889816	0.0009999416288524199
POSTN	2.914420656452421e-05	0.46280408014866214	0.9999999563204371	-0.0004666301850619198
CNDP2	0.5087844133377075	0.5983323248713313	0.9999999563204371	0.0009440035751811324
PLAAT4	0.0549752414226532	0.8316111491687415	0.9999999563204371	-0.00032501285301089256
MYH11	0.005343256518244743	0.01149159418124035	0.1476622079222116	-0.002282424184183311
GIMAP4	0.0011269657406955957	0.9877630645755042	0.9999999563204371	-2.226595744839748e-05
NTS	1.4851937521598302e-05	0.911839816496953	0.9999999563204371	0.00012207439685560676
SPINK5	6.797632750021876e-07	0.7535746811192419	0.9999999563204371	1.9222162435992378e-05
E2F5	0.33000069856643677	0.8882425349998697	0.9999999563204371	-0.00017191596640105502
SWAP70	0.8771635890007019	0.5807045160416235	0.9999999563204371	0.0013516746090460198
LYVE1	0.00014300912152975798	0.41416621402382336	0.9999999563204371	0.0010456384684976432
RRAS2	0.28941071033477783	0.8831750895255517	0.9999999563204371	0.00016654172387741767
ADAMDEC1	0.012206311337649822	0.8560639217846964	0.9999999563204371	-0.0003160580414194587
MBD2	0.43733614683151245	1.2445227935087289e-05	0.00027046196854775827	0.008014277022642171
CCNB1	0.26109039783477783	0.9139031580179018	0.9999999563204371	0.00014621715997548113
CD180	0.5217837691307068	0.690160586644804	0.9999999563204371	-0.0006569452091894931
EDEM1	0.5171919465065002	0.23299086041335437	0.9999999563204371	0.002165042355437392
GSTM5	9.958379450836219e-06	0.7106805237620555	0.9999999563204371	5.535423063370423e-05
LAMTOR5	0.6173008680343628	0.5441551779046911	0.9999999563204371	-0.0011746307021691443
CEPT1	0.30806514620780945	0.13106593154426904	0.9999999563204371	0.0016721679428415687
YWHAQ	0.46315276622772217	0.4932854030523586	0.9999999563204371	0.0013530622689304685
IL2RA	0.04796652868390083	0.8658569408961021	0.9999999563204371	-0.00019744359869811832
DOCK2	0.4546579420566559	0.8480221213756824	0.9999999563204371	0.0003070288093795474
EMP1	8.935794903663918e-05	0.050778669866315296	0.5235729070018182	0.0018964109665890324
RERG	5.04980816913303e-05	0.5903237038396945	0.9999999563204371	0.00026214032509812703
KLRD1	3.537480370141566e-05	0.9535242328328009	0.9999999563204371	3.593309339298147e-05
KLRC1	8.218191396736074e-06	0.8709317982227396	0.9999999563204371	4.427389134369108e-05
CDCA8	0.06421326845884323	0.6006284540418567	0.9999999563204371	-0.0004517661373092092
DSC2	4.933350646751933e-05	0.9897721351409088	0.9999999563204371	-7.053759101566899e-06
DSC3	1.5526509741903283e-05	0.00787724618535246	0.10590208394700816	0.0005058738478881037
APLNR	0.0004443392972461879	0.013913067753699382	0.17439634004186572	0.0034505795024905193
PDGFRA	2.983864033012651e-05	0.9957146336360236	0.9999999563204371	-3.270345059115081e-06
COL4A2	0.00022243690909817815	0.04688085213567761	0.4902572772358443	0.0034309412107997477
DZIP1	0.00016673388017807156	4.896993921477133e-11	1.671035436760482e-09	0.004335573199438312
CTSL	0.00019464852812234312	0.7704294541925081	0.9999999563204371	-0.0006013222347686716
ADAM19	0.6468597054481506	0.9047065620840651	0.9999999563204371	-0.00025344836841699144
DTX1	0.6902489066123962	0.34989351636447674	0.9999999563204371	-0.001953177351468382
TMEM243	0.3637682795524597	0.3836676140128461	0.9999999563204371	0.0011426672000884326
SYNCRIP	0.4429469704627991	0.3082373151032811	0.9999999563204371	0.0017730033263109583
LMO2	0.2647930085659027	0.0009783588944285437	0.016075487452251052	-0.004840829900072962
ITGA7	0.0004034050216432661	0.8628359355780459	0.9999999563204371	0.0001487112623972551
BLOC1S1	0.4613803029060364	0.47997536947456965	0.9999999563204371	0.0012811607377563807
TROAP	0.030604608356952667	0.3438320156483803	0.9999999563204371	0.0007022132908131304
GLUL	0.05613071471452713	5.475521902553737e-08	1.5011257949852506e-06	0.010438700204141154
DHX9	0.45191389322280884	0.7521483949784169	0.9999999563204371	0.0005283820451380469
NPL	0.004652841482311487	0.7839683228224263	0.9999999563204371	0.0002554774572504658
LAMC1	0.03627428412437439	0.248625699521003	0.9999999563204371	0.0012958617027625456
SP110	0.34942373633384705	0.04510730112701267	0.4747953216418655	0.002561537945662749
ITM2C	0.3103053569793701	0.9365046168433455	0.9999999563204371	0.00016008104449232222
SERPINE2	0.006205170415341854	0.027444068212951978	0.31348192229160454	0.004436696598685656
CYP27A1	0.00011891820031451061	0.788387897515753	0.9999999563204371	-0.0002314193980306884
STAB2	0.00013151339953765273	0.9955693304443085	0.9999999563204371	4.232049158768483e-06
TBC1D4	0.004709271248430014	0.5899386602603032	0.9999999563204371	-0.0009043342459881781
EDNRB	0.00012557355512399226	0.09017061779925051	0.8271138853200735	0.0021015734304263237
SCRN1	0.1807900369167328	0.558158347221356	0.9999999563204371	0.0004899107880520685
GPNMB	0.0006268656579777598	0.7728257663929141	0.9999999563204371	-0.0006057686741732309
RAPGEF5	0.03452005982398987	0.3923662108477499	0.9999999563204371	-0.0005866902214609496
CCM2	0.4343470633029938	0.9584400172765266	0.9999999563204371	-9.090435826147552e-05
MYO1G	0.38489091396331787	0.07192967017412943	0.6928806278061835	0.002720757634778853
BLK	1.2276345491409302	0.5208586636239045	0.9999999563204371	0.001986887278456207
SKIL	0.35882890224456787	0.0021207606475899254	0.032596665789532374	0.00382796953906548
IL10	0.0006728487787768245	0.9537581999794766	0.9999999563204371	2.6239519991309215e-05
IMP4	0.4511817693710327	0.7131880333848863	0.9999999563204371	-0.000550452492527704
GYPC	0.4839100241661072	0.6961496287617086	0.9999999563204371	0.00077524813464035
ABI1	0.4140215814113617	0.9600419990190183	0.9999999563204371	7.817591220040781e-05
ANGPTL2	0.00010517153714317828	0.5367138229844999	0.9999999563204371	0.00034446738808409556
TLR4	0.006293058395385742	0.1366701892485347	0.9999999563204371	0.00143283030501383
ANP32B	0.8093761205673218	0.7143254063929176	0.9999999563204371	0.0010126722840832015
ARPC5L	0.41410431265830994	0.8984154138041451	0.9999999563204371	0.00020809765103927845
ENPP2	0.0008371032308787107	0.021297828437568445	0.2524187074082186	0.005981302974840454
MYC	0.5298537611961365	0.039052981554706934	0.42186099304595354	0.00350022630525151
IL33	8.693342533661053e-05	0.9040260452546174	0.9999999563204371	0.00019981069548472637
CCL21	0.006733147893100977	0.06094815480837856	0.6072156514432895	0.016787060825977102
SIT1	0.21919205784797668	0.6342378446822214	0.9999999563204371	-0.0005275858403970473
CD72	0.9320001602172852	0.06188493660699512	0.6145901658397749	0.004695635045010159
TMEM8B	0.011700277216732502	0.16947867866085797	0.9999999563204371	0.0007960347280983141
GRHPR	0.33549803495407104	0.11576187089492374	0.9984059891690608	-0.0021091524905581392
CNPY3	0.5608804225921631	0.18459729372738853	0.9999999563204371	0.0024573378228533362
IRF4	0.31169405579566956	0.967602765724245	0.9999999563204371	7.612919548740738e-05
TUBB2A	0.15073524415493011	0.3324834207348961	0.9999999563204371	-0.0008178457099092273
TUBB2B	0.06875526160001755	0.21697568627509667	0.9999999563204371	0.0010551411671495489
HMGA1	1.0843491554260254	0.9037570778989938	0.9999999563204371	-0.00040743684061978066
TCF19	0.10133903473615646	0.9007298165980913	0.9999999563204371	0.00011442485699635063
FCHSD2	0.4370952546596527	0.7499945235164347	0.9999999563204371	-0.0004677053606142621
SLCO2B1	0.00042249500984326005	0.5029572523346657	0.9999999563204371	0.0013021677118178606
RAB30	0.36092042922973633	0.8978111102522495	0.9999999563204371	-0.0001557065416218944
PRCP	0.20734146237373352	0.7755986596344231	0.9999999563204371	0.0005871377833035719
SULF1	9.52070186031051e-05	0.1374608778519264	0.9999999563204371	-0.0008811337814543207
SORL1	0.32552310824394226	0.033019349069134174	0.36652232071516877	0.0033935293386583524
YAP1	0.00024753151228651404	0.1955489825991985	0.9999999563204371	0.0012353350895675443
TRIM29	2.1767195903521497e-06	1.1063956875112524e-05	0.00024184484028051646	-0.00045653973984023384
FXYD6	0.0001528971770312637	0.08166292136139885	0.7659526358086535	0.001792369087076845
THBS1	0.0003424540627747774	0.7115409157730206	0.9999999563204371	0.0011989630133417365
NUSAP1	0.18521800637245178	0.7842541170465456	0.9999999563204371	-0.00038128730072933565
KIF23	0.017323266714811325	0.024219081532169673	0.2816496069232219	0.0014436160302601021
UACA	0.008338645100593567	0.12126895557232165	0.9999999563204371	0.0008785262396411528
STRA6	0.00018038070993497968	6.861691215220844e-08	1.8640499481049385e-06	0.003393660018867077
GCHFR	0.13571244478225708	0.482182993036701	0.9999999563204371	-0.0007721962073495296
IFI44L	0.03252410516142845	0.00018263502572879453	0.00339751236181186	-0.0031753300735269272
GIPC2	0.00013352044334169477	0.6771900414489118	0.9999999563204371	9.939922225901302e-05
ARHGAP29	7.222987187560648e-05	0.4459051216016814	0.9999999563204371	0.0005623009052214685
IFI44	0.038483280688524246	0.20448098704916395	0.9999999563204371	-0.0015032202324458178
EMILIN1	0.0010021912166848779	0.004013658796707453	0.05800208228160809	0.004758442252784179
KIF11	0.04626436531543732	0.07640668860997946	0.7269894216986913	0.0018464176295342016
CEP55	0.01390813384205103	0.06116962984370056	0.608964911700701	0.0011349461868361602
AOX1	6.931860843906179e-05	0.9075787994234403	0.9999999563204371	-8.112072061421624e-05
SLC40A1	0.00023011144367046654	0.9972771375438669	0.9999999563204371	6.870231890732968e-06
COX17	0.5113135576248169	0.45580194355386827	0.9999999563204371	-0.0013797174408530697
CILP	5.407935532275587e-06	0.19641605327693612	0.9999999563204371	-0.00022026833343635082
SEMA7A	0.3711860775947571	0.4956465574549267	0.9999999563204371	-0.0009418809279517067
ARHGAP24	0.16515931487083435	0.7551318742494795	0.9999999563204371	0.0002487763062303303
MMRN1	0.0006481732125394046	0.904655220410123	0.9999999563204371	8.479178588134911e-05
CXCL9	0.0002451587643008679	5.022426918799283e-12	1.8249951531806894e-10	-0.014107878834873383
BMP2K	0.2705760598182678	2.8833090359725588e-08	8.084321799655046e-07	0.007703976475717999
CCNG2	0.3788343667984009	5.63188581681473e-06	0.00012723197194132945	0.006253234856794415
CDKL2	1.6482897990499623e-05	0.4684253178316702	0.9999999563204371	-0.00013061608093111813
ENPEP	3.169310366502032e-05	0.8831977373012447	0.9999999563204371	5.1761881012180826e-05
LEF1	0.0021388311870396137	0.9120291022487719	0.9999999563204371	-0.00017846587459319219
GUCD1	0.4873843491077423	0.005731969969085204	0.07989217686862289	0.004209612624151392
PARVG	0.466696560382843	0.21938878830445185	0.9999999563204371	0.001919915778679258
CD27	0.3749440312385559	0.8656618093175508	0.9999999563204371	0.00035803415140624076
RBP5	0.001347032026387751	0.751990696999685	0.9999999563204371	0.0004498336301236158
SCAF11	0.4899783134460449	0.4416738619617575	0.9999999563204371	0.001272118976236168
LUM	0.0001277078117709607	0.9434294845558395	0.9999999563204371	-0.00019112077580088756
SNRPF	0.5303832292556763	0.6802142128390951	0.9999999563204371	0.0008358983677694991
SLC15A4	0.24332605302333832	0.12123971509529374	0.9999999563204371	0.0017832614746913504
GIT2	0.4525754153728485	0.6027240173986079	0.9999999563204371	0.0008144266842679638
ACVRL1	8.703874482307583e-05	0.5507468297553917	0.9999999563204371	-0.0005608962406590872
RAB20	0.019135698676109314	0.8571764005704585	0.9999999563204371	0.00015376926824128083
NOVA1	4.245271338731982e-05	0.013242341694302162	0.16705317073720233	0.001294464554041236
NIPA2	0.3435087203979492	0.03765597650031638	0.4091814556892737	0.0025668943057560118
LYSMD2	0.27546921372413635	0.933524911545534	0.9999999563204371	9.162358223063733e-05
HDC	1.5931933376123197e-05	0.990063428835346	0.9999999563204371	6.1038783440464745e-06
ANP32A	0.4900750517845154	0.5936740832812717	0.9999999563204371	0.000944576655223321
BCL2A1	0.32321643829345703	0.09938349275588365	0.8904618414192664	-0.0024652710119348015
TSPAN3	0.540935754776001	0.5719806527876927	0.9999999563204371	0.0009469939659705001
NEIL1	0.6376956701278687	0.00019469542031758102	0.0036080500307533324	-0.007323573874675563
TPM1	0.021402621641755104	0.00951194016049417	0.12503009344485644	0.004166040669945149
HAPLN3	0.006626849062740803	1.7327471231176617e-06	4.1250467593366065e-05	-0.006855590174645854
FANCI	0.06170669198036194	0.6980827432001866	0.9999999563204371	0.0003605093279149187
NTRK3	1.7035419659805484e-05	0.004213265635800489	0.06059421225792009	-0.0008712309046685128
MFGE8	0.007270338945090771	0.870808326621944	0.9999999563204371	0.00032920460931813375
MCTP2	0.15888617932796478	0.6592681925409305	0.9999999563204371	0.0003479062537033522
FURIN	0.01759546622633934	0.926773346416264	0.9999999563204371	-0.0001073340965422758
ITGAX	0.07419250160455704	0.955421440880156	0.9999999563204371	0.00011826521626568511
TGFB1I1	0.0012615792220458388	0.14282642239040833	0.9999999563204371	0.0013762697491723223
UQCRC2	0.3869728446006775	0.615331468192071	0.9999999563204371	-0.0008531173965055801
IGSF6	0.00030142467585392296	0.9524405522220087	0.9999999563204371	4.816724303015665e-05
ARHGAP17	0.688387393951416	0.2698158727371067	0.9999999563204371	-0.0022262248411367954
CDH11	0.00012505041377153248	6.144285080722511e-11	2.081122647352622e-09	0.004639567546185981
IRF8	1.1704151630401611	0.8970296955814672	0.9999999563204371	-0.0004457877403249901
RHOT2	0.43688252568244934	0.8214547598156665	0.9999999563204371	-0.0003854758256216939
DEF8	0.697347104549408	0.11478705412247225	0.9923584814084212	-0.003272166983107762
TCF25	0.5170955061912537	0.9844102223163311	0.9999999563204371	-3.581044877348002e-05
MYOCD	3.0195510589692276e-06	0.4588415885104147	0.9999999563204371	6.376689444146446e-05
PRPSAP2	0.34508195519447327	0.030175202930478484	0.33977004934862864	0.0029161610043577867
TOM1L1	0.00012242568482179195	3.8960477066751764e-09	1.1667767423238623e-07	-0.0031247078900283457
SSH2	0.3764353394508362	0.011757848935483706	0.15065998871518396	0.0035406268954971606
ABCA8	3.1657348245062167e-06	0.4791324837581141	0.9999999563204371	-0.00018743497575366108
CLTC	0.4734608232975006	0.12836135647374758	0.9999999563204371	0.0027297577556606193
SS18	0.3976203501224518	0.4773479786330779	0.9999999563204371	-0.001002804646563362
ADCYAP1	1.7393913367413916e-05	0.680182153358432	0.9999999563204371	-0.00018737259159670792
ANAPC11	0.3225277364253998	0.04923726790609129	0.5104641283144088	0.002830209097548015
IGFBP4	0.007058687042444944	0.7302617486581124	0.9999999563204371	0.0008556829638498443
FKBP10	0.00014246176579035819	0.7932934957742503	0.9999999563204371	0.00016083821105356604
TXNL4A	0.4273560047149658	0.5796402707121546	0.9999999563204371	0.0009254991466534567
VAV1	0.4082219898700714	0.6923661011306659	0.9999999563204371	0.0006329539653619086
IFITM3	0.018394961953163147	0.39270976699626936	0.9999999563204371	0.003090984716264734
COL6A1	0.00011625120532698929	0.12258047935898908	0.9999999563204371	0.0032980845806565664
COL6A2	0.0003809723420999944	0.30584693049025935	0.9999999563204371	0.0023934761968216357
APP	0.0633549764752388	0.34202970994950865	0.9999999563204371	0.0015123161843313133
SAE1	0.2605181336402893	0.8015386550369392	0.9999999563204371	0.0003471722180407208
SIGLEC10	0.3551573157310486	0.8205149756717425	0.9999999563204371	0.0002995801728427332
RPL13A	3.1978466510772705	9.82005739496028e-05	0.0019000253317891563	0.033744605201718056
NOSIP	0.23795659840106964	0.7317012225325312	0.9999999563204371	-0.0006349687729869195
SLC2A5	0.36589038372039795	0.40542434410929773	0.9999999563204371	-0.0011089958784988201
HSPG2	0.003517931792885065	0.9615742426352236	0.9999999563204371	-9.515636422894135e-05
CCN1	0.000635940523352474	9.638496616393155e-07	2.355922968780498e-05	0.02092856862435783
TINAGL1	5.594600224867463e-05	0.45665043328523214	0.9999999563204371	0.0008043377150040139
KIF2C	0.03259275481104851	0.4226600550606854	0.9999999563204371	0.0006573133971251603
PSMA5	0.3063046634197235	0.618490695319238	0.9999999563204371	0.0007411307896151599
CD53	1.4753491878509521	0.7447932010264209	0.9999999563204371	0.001279353616124872
CREG1	0.05774577334523201	0.24714125888371674	0.9999999563204371	0.0015178783307256516
XCL1	1.1943070603592787e-05	0.9532357098555482	0.9999999563204371	1.8188052853681463e-05
XCL2	6.9920424721203744e-06	0.9608874198243464	0.9999999563204371	1.1898514650813596e-05
DPT	3.861176082864404e-05	0.10169776371372041	0.9059340974039416	0.0012784590235813055
FCGR2A	0.015493929386138916	0.022047800909047455	0.25999314346921476	0.002037650589175017
NUF2	0.02809382788836956	2.9597327822150632e-05	0.0006152914374522295	0.002971167285633496
RGS5	0.0004253180231899023	0.9683361665289023	0.9999999563204371	-6.675015490395117e-05
FCRL5	0.7002974152565002	0.0362872604909803	0.39674946652785215	0.004174242178253754
CRABP2	6.499522714875638e-05	0.72690601209909	0.9999999563204371	0.00010528295215592645
RGS16	0.15830962359905243	0.08013095218964073	0.7547991984682447	-0.0013819267423925239
RGL1	0.0003486083878669888	0.7225633843986665	0.9999999563204371	0.00034819089116586795
LYPLAL1	0.23557628691196442	0.9443420974466408	0.9999999563204371	6.641014913018176e-05
RFX5	0.49141648411750793	0.9455983348195522	0.9999999563204371	-0.00010685440658479966
ANP32E	0.3907492756843567	0.49627319206666076	0.9999999563204371	0.001106684766519587
SELENBP1	0.00013071483408566564	0.535322381113799	0.9999999563204371	0.00038631565876113996
ENSA	0.4468114376068115	0.9191951975555119	0.9999999563204371	0.00017349154888833236
ADAM15	0.016654888167977333	0.9495505377940423	0.9999999563204371	-5.421026668210225e-05
RAB13	0.021824808791279793	6.847306055490776e-09	2.0128252967615813e-07	0.0076251836588281
S100A8	2.771944309643004e-05	0.0005643997051805183	0.009684070008459295	0.0021646434930737363
ILF2	0.4946150481700897	0.6847050383303341	0.9999999563204371	-0.0007387930283967093
SRP9	0.5219659209251404	0.06808189058388536	0.6633926539546408	0.0035129622043244646
PARP1	0.8690953254699707	0.351616838716599	0.9999999563204371	-0.002386850457809497
LBR	0.5408169627189636	0.5927950254576833	0.9999999563204371	-0.0010478951866982368
EPHX1	0.0036089650820940733	0.8949667848439373	0.9999999563204371	-0.0001082170722833865
PTPN7	0.3271583616733551	0.969461843497748	0.9999999563204371	-6.789140175470149e-05
RHOB	0.19211766123771667	0.0001300069071630272	0.0024719079199149556	0.005807673099136329
EML4	0.3422899842262268	0.43752043932811535	0.9999999563204371	0.0013960144621170852
MALL	4.841644113184884e-05	0.28335012985979935	0.9999999563204371	0.0006702166199989182
SLC20A1	0.25189104676246643	0.9650897886062617	0.9999999563204371	7.332082552629428e-05
FBLN7	0.0003053034015465528	0.35709079696422075	0.9999999563204371	-0.0005732648914471306
AFF3	0.6694037318229675	0.011542862262803988	0.148233529342758	0.004955319543023046
PKP4	0.008246713317930698	0.08726040417288172	0.8065627654650274	0.0013183467854611243
SLC4A10	3.136432496830821e-06	0.3781010896274539	0.9999999563204371	-6.747218620298274e-05
CDCA7	0.06826446205377579	0.13926371450572317	0.9999999563204371	0.0018609021174364993
GULP1	7.341591299336869e-06	0.7743466533080756	0.9999999563204371	5.779880009825015e-05
ACKR3	0.006560391280800104	0.6958177395390928	0.9999999563204371	0.0004699756874201718
GRIP2	2.8258516977075487e-05	0.9238965577392657	0.9999999563204371	2.6823889840610793e-05
CNTN4	2.581276021373924e-05	0.41314803845476167	0.9999999563204371	-0.0002159685149670986
OSBPL10	0.269956111907959	0.40685228494592107	0.9999999563204371	0.0008826651856654025
GASK1A	1.4194984032656066e-05	0.2745135140218342	0.9999999563204371	0.00023367232466749445
PLA1A	0.000315593060804531	0.8186215539863524	0.9999999563204371	-0.0001855220632959366
BOC	0.0018319570226594806	0.716428213457093	0.9999999563204371	0.00020433454464390135
LPP	0.26378434896469116	0.6882030234550762	0.9999999563204371	0.0004995152993939638
EAF2	0.40504002571105957	0.029837584996824873	0.33646993715455176	-0.0030862053438403332
SLIT2	3.448305506026372e-05	0.07089520865775567	0.6849197310354304	-0.0007149005439731086
PLAC8	0.3897179365158081	0.019471594362201472	0.233629928605342	0.004180775508571846
ANK2	0.0028249481692910194	0.42671360401820846	0.9999999563204371	0.0006739733817026922
CCNA2	0.07285167276859283	0.2720097330268245	0.9999999563204371	0.0012407008393912093
MARCH1	0.3578219711780548	0.02243646387514686	0.2638271696189156	0.002777893744368192
SFRP2	1.2363574569462799e-05	0.6602361808276012	0.9999999563204371	0.00027777936351070355
NDUFS6	0.37871846556663513	0.584107574000337	0.9999999563204371	0.0009196805255445291
NKD2	0.00014000800729263574	0.9315142509149648	0.9999999563204371	-4.5917919421994296e-05
OSMR	0.0003317706286907196	0.31025892224524254	0.9999999563204371	0.0013527301987426624
PLK2	0.011051509529352188	0.6757179838456067	0.9999999563204371	0.00023197312658909642
SSBP2	0.24317620694637299	0.5362926105816532	0.9999999563204371	-0.0006417411425555154
TNFAIP8	0.5192777514457703	0.17821060656376142	0.9999999563204371	0.002624783511299874
CXCL14	0.0003942777693737298	0.0	0.0	0.0338485887606526
TIMD4	9.938763832906261e-05	0.7062422521416241	0.9999999563204371	0.00030198873993750704
C1QTNF2	2.8308638775342843e-06	0.5940389759802365	0.9999999563204371	-6.354747824202439e-05
TNIP1	0.4611649215221405	0.06941842962263678	0.6735926674404582	0.0032578400004831167
G3BP1	0.4889698624610901	0.17773855436113428	0.9999999563204371	0.0024163606754482865
NHP2	0.45814305543899536	0.17800985784753554	0.9999999563204371	0.0022203368813925118
HIGD2A	0.4194284975528717	0.06857716950333037	0.667119332805417	0.003083010014598752
PLA2G7	0.00010931611905107275	0.9197348632845384	0.9999999563204371	0.00011041290699017716
TNFRSF21	0.012105784378945827	0.9344731668415551	0.9999999563204371	-8.817748959840234e-05
RNF44	0.5300711393356323	0.0015294815488891	0.024205444888452624	0.006398806638039704
DOK3	0.5722232460975647	0.6992394274147449	0.9999999563204371	-0.0006850536763463151
FGD2	0.670565128326416	0.844037826370651	0.9999999563204371	0.0004192191619983753
CRIP3	0.25014153122901917	0.6420493933756051	0.9999999563204371	0.00047092029287845
ABRACL	0.2363351434469223	0.5271530085870884	0.9999999563204371	0.0010396147863602956
EGFR	0.00016837027214933187	0.2706451511920276	0.9999999563204371	0.0006133453889709141
CDCA5	0.050399478524923325	0.028700229756885687	0.3256559870626747	0.0021093279068259366
IGFBP3	0.0005956579698249698	0.0	0.0	0.024756171869439028
MDH2	0.47688981890678406	0.7344436072722573	0.9999999563204371	0.0006186989272761797
CCT6A	0.47611236572265625	0.4694201074939566	0.9999999563204371	0.0012938829713317664
NCAPG2	0.06842855364084244	0.6229313620109713	0.9999999563204371	-0.0003736110080216708
SH3KBP1	0.29849615693092346	0.4838941578493905	0.9999999563204371	-0.001038361800733153
DIPK2B	0.00011821880616480485	0.8634864580621642	0.9999999563204371	0.00015430614891140133
NDUFB11	0.4674808979034424	0.5032921972128965	0.9999999563204371	0.00116722585147364
GPR174	0.017009856179356575	0.2680032396760308	0.9999999563204371	0.001096118345177928
GPC3	5.932726708124392e-06	0.652365762104635	0.9999999563204371	0.00010898809213528832
CHMP7	0.5432178378105164	0.5731745186320052	0.9999999563204371	0.0011272539493646452
PLPP5	0.48835182189941406	0.3612514824802171	0.9999999563204371	0.0014134798862336761
MTDH	0.5269156098365784	0.3944005114948608	0.9999999563204371	0.001561772940518933
MAL2	3.97591466025915e-05	1.0434734323716555e-05	0.0002287618067261145	0.001072355956653908
NDUFB9	0.3969746530056	0.0719284994160998	0.6928806278061835	0.0029143490045495457
UHRF2	0.4192250370979309	0.5195041877028208	0.9999999563204371	0.0009201796070664012
NFIB	0.00012051587691530585	0.0028250764026989117	0.042251101420470887	0.0038708231392473283
ZCCHC7	0.3721926808357239	0.7591718397284524	0.9999999563204371	-0.00039540606562122184
NTRK2	3.7546906241914257e-06	0.8058249849277612	0.9999999563204371	-5.2736746731366125e-05
UGCG	0.37618616223335266	0.6807575858758823	0.9999999563204371	0.0007996122570005653
STOM	0.02950134128332138	0.9392667520323759	0.9999999563204371	0.00012003301944259561
GSN	0.04501577466726303	0.9083645096212218	0.9999999563204371	0.00023430040244333625
USP6NL	0.257061243057251	0.5758863023083238	0.9999999563204371	-0.0005931507576321516
ADIRF	3.344220021972433e-05	0.2689424449261093	0.9999999563204371	-0.0011794647663664504
MKI67	0.23967282474040985	0.6151403610314836	0.9999999563204371	-0.0007582392648044045
RGS10	0.17227698862552643	0.29645533833782833	0.9999999563204371	-0.001787051316719891
DGKZ	0.10008509457111359	0.554780523952854	0.9999999563204371	0.0009691609281040379
EIF3M	0.45052623748779297	0.3439707668164411	0.9999999563204371	0.0015943004637898532
SERPING1	0.00016018480528146029	0.3753923522217031	0.9999999563204371	0.0022298997859252377
SSRP1	0.4390541911125183	0.8191487896441538	0.9999999563204371	0.00038926454845556575
SESN3	0.44222065806388855	0.3958126159724624	0.9999999563204371	0.0015425807590450594
SERPINH1	0.008339869789779186	0.4329101937233646	0.9999999563204371	0.00130623922051227
ATM	0.479879766702652	0.5839050184992931	0.9999999563204371	0.0010347097420037176
ST14	0.15325982868671417	0.8494355118925996	0.9999999563204371	-0.0001610911053241061
ADAM33	6.312283949228004e-05	0.5062083522096126	0.9999999563204371	0.0004455051025328052
MS4A2	6.928854872967349e-06	0.8982559495434941	0.9999999563204371	3.6034918125323206e-05
CHEK1	0.036322593688964844	0.2875007526261668	0.9999999563204371	0.0006651883768427099
ESAM	0.020650362595915794	0.8635339889620193	0.9999999563204371	-0.0001564959064191531
TAGLN	0.0343274287879467	0.7661303389013381	0.9999999563204371	0.0010824298568096783
KIAA1755	0.00012820934352930635	0.006775266073812292	0.09273246978699458	-0.0015637882491459105
FERMT3	0.5626043081283569	0.8793174049047301	0.9999999563204371	0.00030363695688433813
VPS51	0.45029693841934204	0.6077806913750317	0.9999999563204371	0.0008642091880917428
PPP4C	0.37220364809036255	0.41990395268566827	0.9999999563204371	0.0012537019980769408
KLRF1	2.7102558306069113e-05	0.9359575927367014	0.9999999563204371	-2.2360418000598852e-05
CLEC1A	7.936159818200395e-05	0.34193817564868034	0.9999999563204371	0.0005464455756481751
SAP18	0.507811963558197	0.9600521165077236	0.9999999563204371	-9.452636767305351e-05
ADRA2A	0.0005359804490581155	1.7059964108057102e-08	4.861763567909824e-07	0.005881267606943802
PRSS23	5.048810635344125e-05	0.9656801769956651	0.9999999563204371	-4.069831508857967e-05
CCT5	0.5082342624664307	0.7328966510331123	0.9999999563204371	0.0006257438069370276
IL18	0.007653688546270132	0.8761298682406096	0.9999999563204371	0.00024203879921966525
PIP4K2A	0.37938761711120605	0.036452750658248156	0.3981667407856196	0.0035466739914693153
CRIM1	0.00819052942097187	0.07161772372277375	0.6905604896520422	0.0017949740402924638
NGLY1	0.32556337118148804	0.5962747381145164	0.9999999563204371	0.0006163179174543321
MAGI1	5.680958929588087e-05	0.020602017280880514	0.24532116451349456	-0.0011951893399603317
NDUFC2	0.28163081407546997	0.6556766954134465	0.9999999563204371	0.0007177898284440817
CCDC3	0.00011562182771740481	0.4441467885238053	0.9999999563204371	0.0007107711422802551
TEX9	0.05121144279837608	0.6815821394687946	0.9999999563204371	-0.00017654229148352633
EDNRA	2.901952939282637e-05	0.4427738008318758	0.9999999563204371	0.0003716564879714773
FLI1	0.43861323595046997	0.17695066364121836	0.9999999563204371	0.0020874385554374556
CENPU	0.04674382135272026	0.3229373239945934	0.9999999563204371	-0.0007203359892761941
ZNF385D	7.845494837965816e-05	0.9646726150011362	0.9999999563204371	2.038463663994145e-05
GABRA2	8.816871286398964e-07	0.9279720522456616	0.9999999563204371	-4.617748054766494e-06
GFRA1	0.00013750467041973025	0.003990636868011155	0.057710781194621266	0.002282623152797006
TIAL1	0.4798227548599243	0.7181965841480635	0.9999999563204371	0.0006227596787515734
KCNE4	8.419361256528646e-05	0.25947728240971024	0.9999999563204371	0.0007405191120467052
AP1S3	0.06783438473939896	0.9720393179043101	0.9999999563204371	1.721452015435366e-05
RABGAP1L	0.33896341919898987	0.002428736628737438	0.036840022979912575	-0.004307353451152785
MGAT5	0.480514794588089	0.057091936898397755	0.5763651722660502	0.0030364590049581637
TMEM163	0.05043720081448555	0.0029802612579750143	0.04435130965226119	-0.003303089005916801
HSPB8	7.472094148397446e-05	0.0003366894117631247	0.006007775117234882	-0.00261638269923056
ARL11	0.12072238326072693	0.8198679512817388	0.9999999563204371	-0.00015033838182332033
SPC25	0.01989065110683441	0.004417360228138989	0.06324798557950229	0.0017047310869058759
CCDC50	0.44558417797088623	0.006391979021830307	0.08804913875913317	0.0049094197642752
CAMK4	0.012248191051185131	0.6092927948465734	0.9999999563204371	-0.00046776723219823374
SPARCL1	0.00032192550133913755	0.8160236098649527	0.9999999563204371	0.0005223499455688854
GJA1	0.00022844260092824697	0.0003033990056278135	0.005455265544919205	0.004062521295744123
RASGRP3	0.42722469568252563	4.673411461575405e-05	0.0009465489538318703	-0.005851044753512702
HHEX	0.38330912590026855	0.012144505491675783	0.15493726403856584	0.0034524599776413188
LGI2	0.00025154981995001435	2.663702409755331e-07	6.862026381147417e-06	0.003438310687264472
CARHSP1	0.19761547446250916	0.8552630521795046	0.9999999563204371	0.00023836598148336733
BANK1	0.9425796270370483	4.782569682060256e-06	0.00010884482730371832	0.01159092644161048
DAB2	0.00019149042782373726	0.7025012019322183	0.9999999563204371	0.0005002488875692079
MERTK	0.00011867182183777913	0.5573066365193076	0.9999999563204371	0.0003473854416067201
LPCAT1	0.463564932346344	0.05201050664396312	0.5341863764361277	0.0030301175368000416
C16orf89	9.664728167990688e-06	0.007756234314887145	0.1044817617694782	-0.0005481092078091724
CD8A	0.0006492407992482185	0.9308591621477533	0.9999999563204371	-0.00013458960451759823
CNKSR3	0.0002240959438495338	0.4559577388710665	0.9999999563204371	0.000343461439017441
FAM92B	0.00032628930057398975	0.2938727073726928	0.9999999563204371	0.0003886958719802984
MCOLN2	0.38197821378707886	0.44430472020758116	0.9999999563204371	-0.0010886025050663582
LGI4	5.1609338697744533e-05	0.7071085984430541	0.9999999563204371	0.00014032609633907566
GRAP	0.6101601123809814	0.4396873005433306	0.9999999563204371	-0.0014520825938550224
ANKRD29	0.00012169651745352894	1.6505789606213739e-06	3.9371873830484405e-05	0.004176110406844776
THY1	0.00023387401597574353	0.001907391984165896	0.02959558583531795	0.007205289736158712
DNAAF1	0.0014581275172531605	0.8523391816333945	0.9999999563204371	-6.58205271957279e-05
C16orf74	0.16403132677078247	0.002820581959201096	0.042193163554017386	0.002082498601965647
ROBO4	0.00010926937102340162	0.712163415688666	0.9999999563204371	0.00034776672942628554
NRGN	0.0038859108462929726	0.7335589811501093	0.9999999563204371	0.00010190309690200979
ABI3BP	7.839835598133504e-05	2.2859008799835934e-05	0.00048213790272606805	-0.003496729841790391
LRRK1	0.3745088279247284	0.06460785770278243	0.6361273929940389	-0.0025748203409048562
ABCA9	4.014910155092366e-05	0.5275218974963778	0.9999999563204371	-0.00010129106387091205
UCHL1	0.03347060829401016	0.770349401792324	0.9999999563204371	0.00020815454263305438
BUB3	0.45894619822502136	0.7140983760476551	0.9999999563204371	-0.0006983547292690676
CNTNAP3B	3.252703754696995e-05	0.6477308549049445	0.9999999563204371	0.00014504285980854924
PDLIM3	0.0005326479440554976	0.6387931607085318	0.9999999563204371	-0.0004405970566432253
SORBS2	0.0004956757766194642	0.642870572878304	0.9999999563204371	0.00018138080361064645
JAM2	0.0032818962354213	0.985676463927873	0.9999999563204371	-1.0995242454138945e-05
ADAMTS1	0.00010294139065081254	0.9052948195213875	0.9999999563204371	0.00021001911951793562
ADAMTS5	1.297692142543383e-05	0.8288973971723244	0.9999999563204371	6.171576059818594e-05
FGD5	0.0001267855695914477	0.48404826317490235	0.9999999563204371	0.0004347380871180623
OXA1L	0.5813397169113159	0.5254809506572022	0.9999999563204371	0.0012636870503075779
SLC7A7	0.06778183579444885	0.005251066816826189	0.07386497940044595	0.0028828986265363532
PIK3AP1	0.5984971523284912	0.23783605756922377	0.9999999563204371	0.002202551869056554
OTOA	0.00013895468146074563	0.863502478818502	0.9999999563204371	5.2988847584156806e-05
SLA	0.0990992859005928	0.6607863776540122	0.9999999563204371	0.0007009309519938866
KCNMA1	0.00878236722201109	0.8494513889746917	0.9999999563204371	-0.00013042798726176503
BATF	0.0489468052983284	0.7163109974479249	0.9999999563204371	0.0004563815102450387
DCK	0.48996293544769287	0.5086889837505173	0.9999999563204371	-0.0011264648791255347
DRAM2	0.6449047923088074	0.039361452374134576	0.42458419439104556	0.00387669540800541
CXCL13	0.0035836007446050644	0.0	0.0	0.10835747576067908
CCT8	0.5636477470397949	0.5572377369178128	0.9999999563204371	0.001162209510761763
TSPAN7	9.734946797834709e-05	0.8974899764103241	0.9999999563204371	0.00020674442926587764
EEF1A1	3.6947526931762695	1.0298168304556654e-05	0.00022592263409601242	0.04278191319668565
PHF6	0.2735568881034851	0.7494710690427486	0.9999999563204371	-0.000341062031794621
MS4A1	2.3724846839904785	0.03921139816853825	0.42323413896200013	0.012055758406980099
ATAD2	0.10129021853208542	0.9275408141521972	0.9999999563204371	-7.839308474976147e-05
BUB1B	0.044627029448747635	0.6180199572432281	0.9999999563204371	0.00036844296192482774
SMG1	0.42266005277633667	0.8133176065763967	0.9999999563204371	-0.0003659932123828029
RBPMS	0.0003644606040325016	0.004785460344505887	0.06795860880286117	0.0036120411420657392
SUSD3	0.3438478708267212	0.2659231426454669	0.9999999563204371	-0.0016037222501884719
KIT	2.8914495487697423e-05	0.9339046088150917	0.9999999563204371	-3.8821874795308945e-05
CCNB2	0.18447548151016235	0.6776569570235043	0.9999999563204371	0.0004986405234687919
FAM81A	0.05308199301362038	0.7696856458634569	0.9999999563204371	-0.0001270090223140508
MYO1E	0.31799304485321045	0.0013326715451156268	0.021349745871039872	-0.003942049320866772
AFAP1L1	6.558244058396667e-05	0.958607753824616	0.9999999563204371	-2.5765621598581196e-05
ERG	9.599571785656735e-05	0.886381650289203	0.9999999563204371	-0.00012567717908358751
ETS2	0.016126003116369247	0.8311377967497868	0.9999999563204371	0.0003821692077841861
MX1	0.49034005403518677	0.0019342152571537596	0.029976727155683464	-0.005926401627590616
CREB3L1	1.6266114471363835e-05	0.06060794196340491	0.6045014929429113	-0.000410103769391493
SNX22	0.5063132643699646	0.8686741795039221	0.9999999563204371	0.0002632885482866971
LDLRAP1	0.02628687024116516	0.7836192493071867	0.9999999563204371	-0.00047464681633534764
DUSP2	0.11881278455257416	0.9187107962982086	0.9999999563204371	-0.0001433274177165386
TMSB15A	0.0002490000915713608	0.0005636353169096164	0.009672479886398464	0.0009757725670932473
CLSTN2	8.974098454928026e-05	0.3594735305691068	0.9999999563204371	0.00043924806956967163
TSPAN33	0.40429753065109253	0.003484492330128486	0.05107546756095967	0.0040333911970492735
CD1D	0.23533964157104492	0.22902073468516893	0.9999999563204371	0.0012051679867250524
CD1C	0.2751105725765228	0.0027081884397170963	0.04066383073119374	0.0034579091184573155
NCF1	1.8556548357009888	0.1034157604882231	0.917916326022506	0.007340978986136685
SLAMF8	0.00019195226195733994	0.9544878550175493	0.9999999563204371	5.8697912677661444e-05
NBL1	0.00039722866495139897	0.325263810923222	0.9999999563204371	0.0009284935814649829
ADAMTS4	0.0015541379107162356	0.30854912432358095	0.9999999563204371	0.0017226601831935014
FCER1G	0.00031588872661814094	0.9916269320389146	0.9999999563204371	2.0472930437000805e-05
IFNGR2	0.5113700032234192	0.09052820307820686	0.8296524954016161	0.002860536082437167
CSRP1	0.16395613551139832	0.07269269359335118	0.6986841695928027	0.00285383626600859
C1QC	0.0002815553161781281	0.9388302542412872	0.9999999563204371	-0.00021832901934039172
PTMS	0.0073959180153906345	0.8593514230219317	0.9999999563204371	0.0002469986190514067
PSMD4	0.45869681239128113	0.7503906422874762	0.9999999563204371	0.000542645022114387
C1R	0.001017496339045465	0.32497172840467625	0.9999999563204371	0.0031339992234455097
AMFR	0.40082645416259766	0.2265677378089168	0.9999999563204371	-0.0016736491376668232
ADGRG5	0.2636241912841797	0.8954119028830132	0.9999999563204371	-0.00014303796500031972
ACE	0.00033699328196235	0.5144112313227847	0.9999999563204371	0.0003826893238913026
CTBP1	0.4443938434123993	0.255764343422745	0.9999999563204371	0.00209725230177979
TPPP3	2.8327640393399633e-05	0.5522289667028746	0.9999999563204371	0.00022477480213831049
TNFRSF13C	1.4442356824874878	0.0955558842016404	0.8645721580988338	0.006109577845824178
SSU72	0.49758756160736084	0.4190876982470866	0.9999999563204371	0.0015604003522837915
TFF3	7.985843694768846e-06	0.8430252558697009	0.9999999563204371	8.788054520344113e-05
AIRE	0.0006417389377020299	0.11934246341869681	0.9999999563204371	-0.0008374753364531024
S100B	8.724225335754454e-05	0.8880021595635768	0.9999999563204371	-0.00012930969557606482
SHKBP1	0.3755399286746979	0.8675434688671184	0.9999999563204371	0.0002449880964732825
JAML	0.0038496600463986397	0.9814565832874416	0.9999999563204371	3.2448397248330556e-05
SAFB	0.49934741854667664	0.20582308454136333	0.9999999563204371	0.0022799350197868066
CD3G	0.0012894287938252091	0.9263398651186467	0.9999999563204371	-0.00015761061219002033
S100A1	1.9365539628779516e-05	0.0036325165485118216	0.053026592668663955	0.0007755462911760039
CXCR5	0.5260062217712402	0.11851762523935405	0.9999999563204371	0.002677468663747827
SHC1	0.21124619245529175	0.85040250490345	0.9999999563204371	-0.00027860333540642517
IL6R	0.010922652669250965	0.7947284947717481	0.9999999563204371	-0.00028364840395394826
FDPS	0.4121892750263214	0.41854279562864916	0.9999999563204371	0.001336020118544667
LMNA	0.01787816919386387	0.002683428604273841	0.04033669966081706	0.005019448715321075
FCRL3	0.7675001621246338	0.45619340380288564	0.9999999563204371	0.001633707628449016
LY6E	0.22043314576148987	0.6412919515489288	0.9999999563204371	0.0008161870892164008
PTGER1	2.8723863579216413e-05	0.9866193745181906	0.9999999563204371	-4.393948298019618e-06
ORAI2	0.5527783036231995	0.572424743783321	0.9999999563204371	0.0009329147110563852
SH2B2	0.5508708357810974	0.018729336136021013	0.22584472354469637	-0.00397312695128594
NPHS1	2.5807603378780186e-05	8.313318478059273e-09	2.427376550944257e-07	-0.0019865855621238613
COX7A1	7.371531683020294e-05	0.0287953134980663	0.3265850212227263	0.0017144286739866062
CYGB	0.002946006366983056	0.12039416075550724	0.9999999563204371	0.0009203304913826225
RACGAP1	0.0561651885509491	0.019246249184245334	0.23131386687204694	0.00174282244240486
GRASP	0.23673777282238007	0.20469374506655047	0.9999999563204371	0.0018758747830357322
SPC24	0.01654612459242344	0.2229221090359952	0.9999999563204371	0.0007864938883376767
TREML1	8.012812031665817e-05	0.0	0.0	-0.004861476932784829
SCIMP	0.3252549171447754	0.749174178270537	0.9999999563204371	-0.0003911216729945734
BCL6B	0.0016027725068852305	0.4003751841008216	0.9999999563204371	0.000498100882523202
SNRNP25	0.30217382311820984	0.832836903545962	0.9999999563204371	0.00025798046088670835
CCNF	0.07098804414272308	0.09709488210349027	0.8752359751495253	0.0013071728228007584
CYB561A3	0.7537295818328857	0.47932920433213133	0.9999999563204371	-0.0015816316918638744
UBXN1	0.48403337597846985	0.34937642059141893	0.9999999563204371	0.001626517031453847
SYVN1	1.0715043544769287	0.2906948625138166	0.9999999563204371	-0.002916894552312502
PDZK1IP1	3.646785899036331e-06	0.08687128759458829	0.8037208192563824	-0.0001607876136277311
TAL1	9.461306763114408e-05	0.8260723004679624	0.9999999563204371	0.00010700175707543317
BEND5	0.16265493631362915	0.06737244898363293	0.6581183739826955	0.0013961937645487414
MAGOH	0.34213411808013916	0.6840620420213819	0.9999999563204371	-0.0005791833444069073
FAM151A	0.00011629670188995078	2.6370928329910726e-08	7.412310122698892e-07	0.0033835189144892086
PLPP3	0.03549511730670929	0.0005659081995121884	0.009706891393177692	0.0033891747114121883
RBP7	2.101967402268201e-05	0.9298748156384351	0.9999999563204371	-4.885199500107774e-05
FBLIM1	0.00032764897332526743	0.9556276762944127	0.9999999563204371	-4.2774502546504527e-05
PDPN	0.0001389180397382006	0.034922024036623256	0.38408436933247847	0.001591823288664306
SDC3	0.00038314954144880176	0.9117288169778128	0.9999999563204371	0.00017325161449418522
MXRA8	4.174663627054542e-05	0.9044155365940405	0.9999999563204371	-9.386683203930739e-05
FUBP1	0.4788378179073334	0.5241124446030185	0.9999999563204371	0.0011556729147238673
NEXN	0.005997580476105213	0.8152837615470538	0.9999999563204371	-8.376242568967148e-05
ADGRL4	2.8561429644469172e-05	0.8873665366562427	0.9999999563204371	0.00012449097311319218
GBP2	0.024776700884103775	0.9058672241626471	0.9999999563204371	0.00017424837177542615
VCAM1	0.00024058915732894093	0.13969264101218481	0.9999999563204371	0.003632558208521885
DDR2	0.00023262119793798774	0.5875721439976156	0.9999999563204371	-0.0004898130300912715
PEA15	0.3809698522090912	0.6155580359661124	0.9999999563204371	-0.0008557000459243113
OLFML2B	8.267632802017033e-05	0.6165578862631695	0.9999999563204371	-0.0003134102901290938
BPNT1	0.17140644788742065	0.33884131783893423	0.9999999563204371	-0.0007719426200050103
C1orf115	0.02995426580309868	0.07573044534661166	0.72173511796494	0.0013272428415273018
PKDCC	0.00010681472485885024	6.341383145258561e-07	1.577804807455478e-05	0.004051382887298295
FCMR	0.8609333038330078	0.0010417687242729734	0.017031982509000947	0.010812274994339215
FCAMR	0.00011056329822167754	0.8519748708431387	0.9999999563204371	-0.0002658792418005118
FRZB	0.0034756145905703306	0.0030880302291691475	0.04579349156765936	0.0027430867617209234
ACTG2	2.48030737566296e-05	0.4640946918341582	0.9999999563204371	0.0003184500027573274
SMC6	0.3084319829940796	0.0936834157663653	0.8516958818293178	0.0019091691757880352
NOSTRIN	8.740576595300809e-05	0.38054273500284963	0.9999999563204371	0.0004998017201023521
INHBB	6.254409527173266e-05	4.893953737816759e-07	1.2298751944252398e-05	-0.0022496419775663978
ARHGAP25	0.41748666763305664	0.007245617443704333	0.09838052887495712	0.004021534274786199
S100A9	5.87453723710496e-05	3.3823340350735975e-08	9.425211121196789e-07	0.004977281870874137
S100A12	2.5214046672772383e-06	0.08167972477055052	0.7660598637170403	0.00028405906363858157
NPPC	0.00015585044457111508	3.552713678800501e-15	1.5088424086716158e-13	-0.007478145904790625
CGGBP1	0.4479253888130188	0.08057017802468147	0.758019038522132	0.002874452520208412
PBXIP1	0.21300572156906128	0.6196320158879727	0.9999999563204371	0.001064856269810965
COL6A3	0.001071416074410081	0.9575905720438158	0.9999999563204371	7.812196920479125e-05
KBTBD8	0.23321157693862915	0.0003856510707529459	0.0068101727744466194	0.003526248277767697
FSTL1	0.0001297261769650504	0.8062085558644925	0.9999999563204371	0.0004615774243404074
LMOD1	2.9335324143175967e-05	0.9033927620915105	0.9999999563204371	-6.827765228430655e-05
ELF3	6.624245725106448e-05	3.212763388660278e-12	1.1794731295931914e-10	-0.0011355192790241657
IGFBP7	0.0019936987664550543	3.5901952818218064e-05	0.0007385110161502922	0.026406028240319394
CCT3	0.5732573866844177	0.7348134766714849	0.9999999563204371	0.0006897247384164313
TGFBR2	0.33717045187950134	0.10149959063893044	0.9045390512848018	0.003386404811188715
FBLN2	0.013305255211889744	0.5535643916483355	0.9999999563204371	0.000491740381986987
FCRL1	0.6533566117286682	0.06922956057782503	0.6721196608130355	0.0033623096974225468
AIM2	0.22123369574546814	0.7584972819284375	0.9999999563204371	0.0002863690239779571
CTLA4	0.0004888679250143468	0.9303499744279282	0.9999999563204371	-0.0001396457609590542
ICOS	0.00029147579334676266	0.6415697229636794	0.9999999563204371	-0.0005160882401491949
CADPS	4.383993655210361e-05	0.17949268743304736	0.9999999563204371	0.00013925680492153772
PTPN13	2.0882460376014933e-05	0.6482719913492576	0.9999999563204371	-0.0001557262281048337
ADAMTS9	3.1931966077536345e-05	0.9700371626609925	0.9999999563204371	-2.234394934388928e-05
PPM1K	0.4662764072418213	0.05610665773633006	0.56826389023782	0.002954527365942406
SMIM14	0.8141990900039673	0.060960068009135115	0.6073009741964162	0.004304595261056956
DNASE1L3	0.17578816413879395	0.7385443862115879	0.9999999563204371	0.0006460802186432653
PCOLCE2	4.5926204620627686e-05	0.0031796767484930655	0.047023084169640544	0.0015214938467779772
MTMR14	0.4530746042728424	0.2571417990167473	0.9999999563204371	-0.001676630899803982
CXCL1	0.0003113620332442224	0.2805643721924693	0.9999999563204371	0.0011104492353270733
CPA3	6.2246231209428515e-06	0.9402295234675431	0.9999999563204371	3.234577449731366e-05
TM4SF18	6.500620656879619e-05	0.7019974875535182	0.9999999563204371	-0.00021697886681528675
CLEC3B	1.0848968486243393e-05	0.6169766906528995	0.9999999563204371	0.00016143520541404718
HEYL	4.338744474807754e-05	0.7093038149930235	0.9999999563204371	0.00019969246844017826
RFC4	0.14722990989685059	0.963352334359993	0.9999999563204371	4.251670747226652e-05
RPL39L	0.08082404732704163	0.9321474626102784	0.9999999563204371	5.654519065110961e-05
PRKCD	0.3718370795249939	0.0006737419592093286	0.011409757052886554	-0.004761212511721635
SLBP	0.3704439103603363	0.6896421393766095	0.9999999563204371	-0.0005714533948252032
S100P	3.605451297516993e-07	0.00011875047272291717	0.0022718571183846293	0.00036773879198311754
H2AFZ	0.8837061524391174	0.7638034447512345	0.9999999563204371	0.0010079199217911368
EMCN	1.9054215954383835e-05	0.8545292011387806	0.9999999563204371	9.559106061707482e-05
CAMP	0.0333671048283577	0.09939516767877588	0.8905408899855737	0.0005565315234773281
SHISA5	0.45170116424560547	0.324880287782916	0.9999999563204371	0.001835876552904703
C4orf3	0.56050044298172	0.5786939527955905	0.9999999563204371	0.001071748991849454
HMGB2	0.7879040837287903	0.728219976994452	0.9999999563204371	0.0011716700906417596
MAD2L1	0.09253977239131927	0.6806042214695167	0.9999999563204371	0.000358267347667416
GASK1B	5.968383266008459e-05	0.9696769761366448	0.9999999563204371	-2.4941041823564398e-05
NPY1R	0.00019325835455674678	0.3402092553058871	0.9999999563204371	0.0006590104458936145
ELOVL7	9.014157694764435e-05	0.8453134791533796	0.9999999563204371	-7.745660388622119e-05
RANBP3L	2.990458142448915e-06	0.7341353589580148	0.9999999563204371	-1.8825945217523565e-05
GPX8	3.634995664469898e-05	0.0009096331529072632	0.015032061580897087	-0.0013360468895087922
EGFLAM	0.00010054461017716676	0.008412269981903586	0.11218834718824129	-0.0017064031442261722
EBF1	0.2335008680820465	0.6680473365615094	0.9999999563204371	-0.0004399924435327762
NSA2	0.43307238817214966	0.13968204792708105	0.9999999563204371	0.0023762702587281537
IL22RA2	3.0332083042594604e-05	0.7220541434690886	0.9999999563204371	0.00016469015855077225
PI16	8.93801188794896e-05	0.7330190519842916	0.9999999563204371	0.00012030186054610018
STK17A	0.6007485389709473	0.1459206696822466	0.9999999563204371	0.0031160618874835223
TRA2A	0.5467848181724548	0.4761688273797695	0.9999999563204371	-0.0013042096287748319
PTTG1	0.1752195507287979	0.23125530489044	0.9999999563204371	0.0018414604143039725
CDCA7L	0.4273945391178131	0.37199740428243944	0.9999999563204371	0.0012643151838839701
MIOS	0.2830623984336853	0.19725204516152006	0.9999999563204371	0.0013827176046147078
TAGAP	0.3591541349887848	0.4642727310143122	0.9999999563204371	0.0010103104564403414
COL1A2	7.868977991165593e-05	0.16279112360131798	0.9999999563204371	0.0031380665494604157
CTSB	0.32858145236968994	0.6214324770804001	0.9999999563204371	0.001934361498526449
SOX17	9.16787212190684e-06	0.7379567832647485	0.9999999563204371	-8.511105324365655e-05
DLC1	0.00013427760859485716	0.8393435655122237	0.9999999563204371	-0.00019067970123095478
RAD21	0.498298704624176	0.05805632022377538	0.5842685820318899	0.003616828401051498
SBSPON	4.7082237870199606e-05	0.7869047623310716	0.9999999563204371	0.00011014894282308113
GPR146	0.004472313914448023	0.12319036060371857	0.9999999563204371	0.0006273826252453188
NOS3	0.0005353454034775496	0.8376934929475202	0.9999999563204371	0.00010332346625152254
OSR2	3.389858829905279e-05	0.46673993453351326	0.9999999563204371	-0.00011323204801335919
FZD6	0.008537502959370613	0.9701963941049332	0.9999999563204371	1.6124470910140957e-05
CTHRC1	0.0001809864625101909	9.787276058492722e-07	2.3906776416954967e-05	0.002161478973675766
TP53INP1	0.4442763328552246	4.75171617564385e-06	0.00010817432204344887	0.007378861389840733
PSIP1	0.4118089973926544	0.5210783224416415	0.9999999563204371	-0.0010303249515774672
SYK	0.7870485782623291	0.3789893429372717	0.9999999563204371	0.0019787826101510062
SVEP1	7.935337634989992e-05	0.7412380601723205	0.9999999563204371	0.00041265738318254437
CYBB	0.48587435483932495	0.11269403194180616	0.9789119225182099	0.0030560661136878092
STRBP	0.3961261808872223	0.7640154084897495	0.9999999563204371	0.0004051221382074825
AQP3	0.012736912816762924	0.9671894429425545	0.9999999563204371	-5.008959690142755e-05
MELK	0.02156742289662361	0.8164289978291988	0.9999999563204371	0.00014692492762837634
FOLR2	0.08285555243492126	0.8703719273479964	0.9999999563204371	0.00015201248860218007
ARF6	0.49782079458236694	0.23427482537713828	0.9999999563204371	0.0024046420556401056
SLC18A2	6.779986961191753e-06	0.8930227570783837	0.9999999563204371	3.594082373006709e-05
PRDX3	0.2991045415401459	0.49391395580188435	0.9999999563204371	0.0009185217968518847
GHITM	0.48084428906440735	0.5358344960984374	0.9999999563204371	0.0011166235158089524
TC2N	0.005929544102400541	0.9078409547702118	0.9999999563204371	-0.00012142112393456186
IFI27	0.00046458799624815583	0.9043252001572619	0.9999999563204371	0.0001925519603755573
TAF1D	0.6088408827781677	0.33527209049374496	0.9999999563204371	0.0018403297205100916
HTRA1	0.00010748992644948885	0.5032594894632658	0.9999999563204371	0.0006030454447949788
FBN1	0.0005237373406998813	0.18719452507032486	0.9999999563204371	0.0013442774211825704
BRD7	0.12365011125802994	0.3363759303251359	0.9999999563204371	0.0009292426980099639
CKB	0.004384678788483143	0.4847932264175454	0.9999999563204371	0.0004227368403172557
LARP6	2.5545386961312033e-05	0.009699450362629314	0.12724885441736233	-0.0008917810804339968
SPIC	3.2718153306632303e-06	0.06441766792303727	0.6344729749082466	0.0002421345319714694
SGPL1	0.08498269319534302	0.14071924844979855	0.9999999563204371	0.0017486434948215872
CCT2	0.3943246006965637	0.44347056896970916	0.9999999563204371	0.001130445688334427
CYYR1	2.9302593247848563e-05	0.8841258789715234	0.9999999563204371	9.470982011864661e-05
C2	0.00101560540497303	0.016665059643338864	0.20411555659070904	-0.0026556009182408867
TMEM100	2.661468170117587e-05	0.5688947302885397	0.9999999563204371	9.51456511596453e-05
DCHS1	0.0003970464749727398	0.32203731868712726	0.9999999563204371	0.0008424973794412436
PPFIBP2	0.20827741920948029	0.9483216309034854	0.9999999563204371	6.016379475485027e-05
PLD4	0.16498270630836487	0.5163989248572936	0.9999999563204371	0.0008213746578330074
MFAP4	6.315176142379642e-05	0.10795100813969172	0.9481158628326627	0.002186549719773353
WEE1	0.26705673336982727	0.15972167653417624	0.9999999563204371	-0.001588864876138233
PRKCB	0.5692554712295532	0.00041187939783138283	0.007241367475285122	0.006709986576312211
MCM7	0.5077513456344604	0.2876716005512079	0.9999999563204371	0.002203195468432534
CCDC68	2.1241216018097475e-05	0.9613097308449206	0.9999999563204371	7.874379628340366e-06
SEC11C	0.4899526834487915	0.7365291539296535	0.9999999563204371	-0.0006351536729705869
RRAD	0.00020369410049170256	0.28956486690570826	0.9999999563204371	-0.0005594416250456793
HTR3A	0.0800534337759018	1.5413842490819007e-05	0.0003313494947840647	-0.0023346807970883333
NNMT	0.0002577863051556051	0.38805989172701705	0.9999999563204371	0.002109846461859811
SLFN5	0.0060740746557712555	0.8872752397405204	0.9999999563204371	-0.00020714158030960342
CIAO2A	0.34608200192451477	0.4692867447926399	0.9999999563204371	0.0009306231001904889
RBPMS2	4.099474608665332e-05	0.836602799412909	0.9999999563204371	-5.662189904490203e-05
TERF2IP	0.3502980172634125	0.9461123870074677	0.9999999563204371	-9.788579063155778e-05
PLK1	0.06970935314893723	4.2150708332577835e-06	9.648636790625854e-05	0.005907286544821729
EVA1C	0.000237502230447717	0.7289977885645151	0.9999999563204371	0.00022619682461464657
NUDT21	0.288457989692688	0.46994734715751507	0.9999999563204371	0.0009604839904312982
SNRPD1	0.5264538526535034	0.9462783072872669	0.9999999563204371	0.00013224622391134555
FAM102A	0.49195143580436707	0.6517444128555996	0.9999999563204371	-0.0009487171697031616
GPRC5B	0.0001829927641665563	0.5371406911296885	0.9999999563204371	0.0005167209462447957
DUS2	0.2880845367908478	0.587674255244937	0.9999999563204371	0.0005744108785894334
CD3D	0.0037091406993567944	0.9679478627651463	0.9999999563204371	-0.00012900193392497407
RRM1	0.1616383045911789	0.9104627611438492	0.9999999563204371	0.00013058917464925076
RAB8A	0.373142808675766	0.953885649866786	0.9999999563204371	8.075726609044204e-05
NIBAN3	1.0389187335968018	0.008492257299821837	0.11313027649875305	0.007604026547214321
CDT1	0.04929795861244202	0.23606596446362405	0.9999999563204371	0.0011003407894008995
TUBA1C	0.33568713068962097	0.9042299401816727	0.9999999563204371	-0.00019212142909169638
CDC42EP5	9.559300087857991e-05	0.0011942063491945376	0.019299157921746433	-0.002464423786599438
PPP1R14A	0.014344610273838043	0.8142498599388102	0.9999999563204371	0.0001303019794307516
NXN	0.0015215874882414937	0.6700563996594759	0.9999999563204371	-0.00027562428802418586
SERPINF2	0.0014386661350727081	0.7997812211710169	0.9999999563204371	-0.00013903179014876016
C19orf48	0.37969449162483215	0.5374675242048208	0.9999999563204371	-0.0008188294973426612
KLK1	0.11692342907190323	0.9983407073885473	0.9999999563204371	-1.3415158345713595e-06
KRT80	2.5901837830133445e-07	0.00010563410326014377	0.002033797634879427	0.0001496174443767533
OTUB1	0.4578835964202881	0.8625935344397804	0.9999999563204371	-0.0002934566891326623
ANGPTL4	3.853165981126949e-05	0.2836471751234191	0.9999999563204371	0.0005845057191678816
IGFBP6	8.457161129626911e-06	0.9774630551812646	0.9999999563204371	9.725836636911513e-06
NDUFV1	0.5073279142379761	0.9239906119974106	0.9999999563204371	-0.00017765444559099332
CDK2AP2	0.33365514874458313	0.7819208344399953	0.9999999563204371	0.0004347273620760229
PRDX2	0.3394390642642975	0.9353132723078057	0.9999999563204371	0.00013838988664953758
HID1	0.008789841085672379	0.19957147456234026	0.9999999563204371	0.0008677020536550443
TMEM88	0.0017890423769131303	0.43093357227195095	0.9999999563204371	0.00039385247199445425
TK1	0.13361592590808868	0.9662564955861381	0.9999999563204371	-5.0034620477280574e-05
SOST	8.113636340567609e-08	0.9411076724435972	0.9999999563204371	-1.475457737701974e-06
POLR2G	0.4446275532245636	0.8801201303577684	0.9999999563204371	0.0002527116133373095
RPSA	2.5040581226348877	0.00021788225274521622	0.004008113942019397	0.025772050838330653
ENTPD3	4.9071700232161675e-06	0.8665557868764333	0.9999999563204371	-2.330100135138152e-05
MAP4K2	0.49508774280548096	0.5609187990861626	0.9999999563204371	0.0009315573141664608
SCARA3	0.00014128751354292035	0.8683944206673928	0.9999999563204371	-0.0001815711318755007
PBK	0.03162885829806328	0.5979169737684578	0.9999999563204371	0.00030764976031840297
PNOC	0.3109731078147888	0.8209626721171626	0.9999999563204371	-0.00026452262670391863
VASN	0.0014690477401018143	0.8489710879882035	0.9999999563204371	-0.0001654926424656067
MAPK1IP1L	0.4126323461532593	0.9516367696590486	0.9999999563204371	9.293449243652236e-05
NT5DC2	0.030618546530604362	2.220446049250313e-16	9.87187521078923e-15	0.010867075544774
PXK	0.43534302711486816	0.7950851537896026	0.9999999563204371	-0.0003719319830476917
FAM107A	8.40616412460804e-05	0.8943168017358207	0.9999999563204371	-7.154141679652188e-05
FILIP1L	0.008700777776539326	1.3401684206826303e-09	4.161253543672094e-08	0.0070163680676361695
RHOH	0.7014091610908508	0.24074321912408703	0.9999999563204371	0.0026252561392332433
TNXB	6.847687473054975e-05	0.7010341242558575	0.9999999563204371	-0.00036883769383993484
FEN1	0.15738283097743988	0.5663215637461749	0.9999999563204371	0.0006363966776547529
COL3A1	9.440074063604698e-05	0.9194742834815259	0.9999999563204371	0.0002244604805441712
IL7R	0.005574416369199753	0.9262021625295762	0.9999999563204371	-0.00028552274022878503
PKIG	0.45865535736083984	0.2833746236512942	0.9999999563204371	0.0016168050997769545
NPNT	3.2505202398169786e-05	0.9547159786897761	0.9999999563204371	1.595284283935986e-05
ZNF608	0.06864205747842789	0.13543387473555524	0.9999999563204371	-0.0007319392373194946
PPIC	3.889637810061686e-05	0.5060755281230103	0.9999999563204371	0.00041990810819335367
LGALS9	0.40771517157554626	0.8866306206813481	0.9999999563204371	-0.000267250403945683
PRELID1	0.4901244640350342	0.23469759204923557	0.9999999563204371	0.0022395414763012175
EFNA1	8.625594637123868e-05	0.849545481213217	0.9999999563204371	-0.00011851280133090825
CXCL10	0.0004043704248033464	0.0	0.0	-0.009047930876411328
CXCL11	0.00010839360766112804	9.960959261423596e-06	0.00021887796737142775	-0.0014121329415557533
SHE	6.196331378305331e-05	0.3060958596699057	0.9999999563204371	0.0005241830098470765
PTK2	0.21798956394195557	0.749696854241247	0.9999999563204371	-0.00032522323304063445
RNASE6	0.31101536750793457	0.06160267665230146	0.6123058499273121	0.0027824675693401938
NPR1	3.155316153424792e-05	0.5450030349840562	0.9999999563204371	-0.0002763064057680943
RASSF6	0.0679486095905304	0.011123304547473456	0.14351289426585617	-0.0013027663934811588
SDC2	4.7042372898431495e-05	0.13658979081342904	0.9999999563204371	0.0009990676389737049
CD52	2.286773920059204	0.0002262001939439262	0.004151582506933059	0.02418722240819113
PLEKHA2	1.0009115934371948	0.0020505173018074974	0.03161347349251179	0.008235122375005914
CLIC4	0.49150845408439636	0.1123826854277652	0.9770220997971084	-0.002765996295846534
GPR183	0.18468821048736572	0.809256321281286	0.9999999563204371	-0.00035307877744962155
ANTXR1	0.00012706941924989223	0.2839673722707088	0.9999999563204371	0.0008795342958828338
CKAP2L	0.010616930201649666	0.007099549308618336	0.09664084735983322	0.0013744911794728435
BUB1	0.06852429360151291	0.001202346925460951	0.01941744774976272	0.0030636361986228324
MT1E	0.00030422332929447293	0.8596097025620717	0.9999999563204371	0.0001377429551867184
DCXR	0.36976340413093567	0.650837783924983	0.9999999563204371	0.0006950820976202711
LDB2	2.0509476598817855e-05	0.9278981864648439	0.9999999563204371	5.4634136188740724e-05
ROBO1	0.020604973658919334	0.7946022113775775	0.9999999563204371	0.0002840035680153775
ITGAM	0.018638307228684425	0.01512401372282035	0.18755473283366245	0.0018159714233621127
TM4SF1	4.0772756619844586e-05	0.9459736048270839	0.9999999563204371	8.470598931430993e-05
MYO7B	0.17107407748699188	0.014374332139863055	0.1793823794293793	0.001777171385046318
TMEM154	0.3350037634372711	0.10005641420286415	0.8951827071633133	0.001963349505736291
TRAPPC1	0.4690230190753937	0.24023982706309832	0.9999999563204371	0.002102157390853828
SERPINA9	0.2206774204969406	1.2357374889138129e-05	0.0002686600567377165	-0.00484241321025812
GPR25	2.5559484129189514e-07	0.8957424816348363	0.9999999563204371	-4.1002120309402506e-06
UBE2E1	0.370976060628891	0.7652456192994792	0.9999999563204371	0.0004082209331199842
HSPB2	3.075276254094206e-05	0.7150862138206406	0.9999999563204371	0.00013501436320360064
CDK1	0.14631326496601105	0.5888833372490301	0.9999999563204371	0.0006786642823172556
FABP4	3.012624347320525e-06	0.9555114326471801	0.9999999563204371	2.7101308919405922e-05
SMAD1	0.0005926814046688378	0.598500631089512	0.9999999563204371	-0.000424695460308687
DENND5B	0.21049098670482635	0.6841120570970587	0.9999999563204371	0.0003622984505067576
CD14	0.0002492865896783769	0.5903846286995615	0.9999999563204371	-0.0009289188878126293
MZB1	1.1656200885772705	0.6021071733945957	0.9999999563204371	-0.001705941435633301
PA2G4	0.3822828233242035	0.2941589642068059	0.9999999563204371	0.0017253747359608957
SERPINB9	0.5033984780311584	0.5243585345130457	0.9999999563204371	-0.0012332328085114374
HSPA4	0.3997063934803009	0.9128306054565749	0.9999999563204371	-0.0001550427580404494
HTRA3	4.813955001736758e-06	0.9763675465679755	0.9999999563204371	-6.901504053283967e-06
BFSP2	0.04522670805454254	0.6553648473797002	0.9999999563204371	-0.00017787336753789419
LSM3	0.4073871374130249	0.17821535128435695	0.9999999563204371	0.002083273880974454
CYTL1	1.0893380931520369e-05	0.61051086762916	0.9999999563204371	0.00016929928842368796
S1PR1	0.16800718009471893	0.11792912843441106	0.9999999563204371	0.0021754905858908605
XKR6	0.10406626760959625	0.5602098730454199	0.9999999563204371	-0.0003443700832980495
C9orf16	0.20095282793045044	0.5002189106725901	0.9999999563204371	0.0011093044483036101
TMEM37	0.00012501655146479607	0.7836269878541393	0.9999999563204371	0.00013127388825465863
SHCBP1	0.1435437649488449	0.3361263645248085	0.9999999563204371	0.0009801882174647358
CHD7	0.22141282260417938	0.005455223656019026	0.07639503858503707	0.002560048894205383
ESCO2	0.014356069266796112	0.28381039668272656	0.9999999563204371	0.0004707545514536316
ZNF581	0.21119025349617004	0.9673613894644775	0.9999999563204371	-3.595485666727687e-05
ZNF318	0.28667402267456055	0.9777359933592686	0.9999999563204371	-3.0084065624865993e-05
HOPX	0.10059567540884018	0.021559384833213846	0.2551350986375238	-0.002987784372736733
TBCA	0.5352868437767029	0.8358404766080265	0.9999999563204371	0.00039201942468215876
CXXC5	0.4735594093799591	1.2374244440671589e-05	0.00026900531392764327	0.006709591067016327
PTCRA	2.712788227654528e-05	0.911777357015009	0.9999999563204371	4.4947481206824023e-05
ATF7IP	0.4311089813709259	0.014259759900412838	0.17811194144661868	0.0037829029120396577
RGS19	0.5791317224502563	0.15613401648213454	0.9999999563204371	0.002508382129252317
RRM2	0.2691764235496521	0.4300404667121702	0.9999999563204371	0.001668968423472788
PTEN	0.4701043963432312	0.2565766011838977	0.9999999563204371	0.0018787162529396682
FOXB1	2.4807281988614704e-06	0.16338168938245978	0.9999999563204371	-0.000144617896043564
LAMB2	0.00013323860184755176	0.11350546986819943	0.9841927038222092	0.0022459252421521488
ORMDL3	0.16600380837917328	0.8307387608236272	0.9999999563204371	-0.0002836544856754321
EIF2AK3	0.2075880616903305	0.9980773259957783	0.9999999563204371	-2.089544898158536e-06
MOB3A	0.6058488488197327	0.909878418226866	0.9999999563204371	-0.0002242059889158458
CYCS	0.46446502208709717	0.49445678881732236	0.9999999563204371	0.0012417034239299114
CD8B	0.0001989039301406592	0.972751153602992	0.9999999563204371	-3.399088784696162e-05
CALB2	5.879152922716457e-06	0.714869654588596	0.9999999563204371	-4.6112954012637126e-05
MALT1	0.3413085639476776	0.3137180297402744	0.9999999563204371	-0.0015512882942038371
ISG20	0.7768807411193848	0.9086851570482588	0.9999999563204371	-0.0003659594649634098
ID4	0.00017574684170540422	0.0023775818769571355	0.03613568410205017	0.002364205439209237
TPSAB1	5.325238134901156e-07	0.9963803616520084	0.9999999563204371	1.2710990042361149e-06
NEGR1	1.325464927504072e-05	0.7354473061769824	0.9999999563204371	9.244169285148462e-05
MACROD2	0.12524014711380005	7.996342943350498e-07	1.970381193632591e-05	0.0033934835391948707
RCAN2	7.210366311483085e-05	0.8728117774494355	0.9999999563204371	6.374616718372882e-05
GNB2	0.48690369725227356	0.558448864848706	0.9999999563204371	0.0010831647616125406
GNG12	0.00012925481132697314	0.015395067645859406	0.19057290309351288	0.001833462714405138
CTSW	0.001004959223791957	0.9324923361039483	0.9999999563204371	7.886837362953427e-05
PDE3A	4.105720290681347e-05	0.26136539854871454	0.9999999563204371	0.0003592237291943566
KLHL6	0.699404776096344	0.0011816913265472184	0.019114509876057412	-0.006707590579740353
MRPL52	0.5565195083618164	0.2614647970030948	0.9999999563204371	0.0020744968189097416
SMPDL3A	0.007277853321284056	0.21654126062558587	0.9999999563204371	0.0010982024313243113
CCL19	0.0011329689295962453	0.0014252399487211243	0.022690387243321383	-0.01602725371524465
CORO1B	0.11886259913444519	0.9804941771445248	0.9999999563204371	3.7997363269519916e-05
FAM192A	0.39136213064193726	0.8209520808918895	0.9999999563204371	0.0003441509945264627
DMXL1	0.277323454618454	0.7415174947794181	0.9999999563204371	0.0003368472243955173
EGFL7	0.0008021248504519463	0.9123660068550552	0.9999999563204371	0.0003310743492664966
MRGPRF	3.5976489016320556e-05	0.8158363347578177	0.9999999563204371	-0.00015297651830309755
MIR4435-2HG	0.0015613592695444822	0.9486698333931647	0.9999999563204371	5.053495005825111e-05
PARP14	0.5959978699684143	0.3869169377125041	0.9999999563204371	0.0015500153699123137
PARP15	0.4229999780654907	1.763924236541925e-05	0.00037655487371141824	0.005677791064851045
CKS1B	0.24618013203144073	0.5600085943965132	0.9999999563204371	0.0006895136471204667
SNCG	2.2699385226587765e-05	0.0005460124482195017	0.009394059642348237	-0.0019947738677958803
MMRN2	4.940150392940268e-05	0.8807694221158566	0.9999999563204371	0.0001311879086565355
MZT2A	0.3901933431625366	0.32911059583515856	0.9999999563204371	0.0016105319858856237
C1QB	0.00026328815147280693	0.8174311299707668	0.9999999563204371	-0.0007415008806283628
C1QA	0.00039127859054133296	0.8400071690785711	0.9999999563204371	0.0006999594969451192
MICOS10	0.4509761333465576	0.7471738017449967	0.9999999563204371	-0.0006194687027677877
PPP1R14B	0.3863072097301483	1.945171151152003e-05	0.00041318746826500964	0.009098519150977015
CSPG4	5.371470615500584e-05	0.9520444575205809	0.9999999563204371	2.2829499447544772e-05
XCR1	9.353539644507691e-05	0.008416057261052323	0.11223335253627985	0.001481346928112696
CCDC106	0.17689181864261627	0.8170969619341371	0.9999999563204371	-0.00018408176072875197
EIF1AX	0.4761680066585541	0.11906123613245057	0.9999999563204371	0.002533954081595186
ADGRG2	0.00014587950136046857	0.3609769291873055	0.9999999563204371	0.0006650461660857232
HEG1	0.04733994975686073	0.630484037930902	0.9999999563204371	0.0004939573572249514
TOMM20	0.48925161361694336	0.65040904050201	0.9999999563204371	0.0007804522424825616
CD7	0.0016696932725608349	0.9891870068359914	0.9999999563204371	-2.7032895993596633e-05
GPR160	0.22572441399097443	0.13826463093901165	0.9999999563204371	-0.0014415249931269314
C1QTNF1	0.00025905726943165064	0.0014495015300923786	0.02304561703209767	-0.004252335890886961
RBM4	0.4714067280292511	0.7412334991326786	0.9999999563204371	-0.000590136011561451
CD34	3.7780253478558734e-05	0.9281780410949239	0.9999999563204371	8.162626203862402e-05
MSRB3	4.0500450268154964e-05	0.7291604899691853	0.9999999563204371	0.00013159668489716033
TLR10	0.6464497447013855	0.6875282019747448	0.9999999563204371	0.0007803627129729072
SELP	0.0002956519601866603	0.7310374164874176	0.9999999563204371	0.00031323688008598466
PODN	4.158949195698369e-06	0.7835289309271951	0.9999999563204371	8.33952421070862e-05
GCSAM	0.3030773997306824	0.002614867087674444	0.039404091293487466	-0.0038258730065156375
CMKLR1	0.0001985985436476767	0.5086081251535524	0.9999999563204371	0.0006282001172530206
UGT8	0.06053951010107994	0.2796953188150517	0.9999999563204371	0.0005051770001848451
SLCO2A1	7.859120523789898e-05	0.18903744541397227	0.9999999563204371	0.0015813178827109396
RESF1	0.30025893449783325	0.06235725458629471	0.618366446005037	0.003152350681609853
FZD4	9.886291081784293e-05	0.7408306548276395	0.9999999563204371	0.00023930724634003454
CD248	0.0005116347456350923	0.8804961695144378	0.9999999563204371	-0.00010721819239233477
UBE2C	0.219347283244133	0.008032670532072572	0.10769087831647187	0.004346942412868008
DES	2.5929919502232224e-05	0.21678440532576726	0.9999999563204371	-0.0006849202561589161
MARCKSL1	1.1574220657348633	0.003505537403015957	0.051352120509497	-0.009989161571042057
CSRP2	0.0003752951161004603	0.43174083958503484	0.9999999563204371	0.0008708095748713909
BANF1	0.5184282660484314	0.34548884777305555	0.9999999563204371	0.0017664479272994354
POLD4	1.3345307111740112	0.5840002826101736	0.9999999563204371	-0.0018260704834498793
SUGCT	0.12879107892513275	0.0009236015084723714	0.015245296010224537	-0.0026684055962732925
RMI2	0.10692811757326126	0.7189865458209499	0.9999999563204371	-0.00030466217606253107
NR2F1	0.00014034549531061202	0.5670298292048699	0.9999999563204371	-0.0005762398397757146
AURKAIP1	0.4038355052471161	0.6893243172527241	0.9999999563204371	0.0006407542882471084
TOMM5	0.5109024047851562	0.5380595942930393	0.9999999563204371	0.0011371855768774603
GAPT	0.2936286926269531	0.04508956074223236	0.474636139317216	0.0022976432237134733
HOXD8	5.057006637798622e-05	0.8426157292522494	0.9999999563204371	-8.21133899021192e-05
PLEKHF2	0.4588051438331604	0.38940917772485495	0.9999999563204371	0.0012636610191721486
A2M	0.00012548724771477282	0.9965265171867601	0.9999999563204371	1.17376171964056e-05
NUPR1	0.00012727052671834826	0.9482302046620124	0.9999999563204371	-6.56870220904042e-05
SPHK1	0.00031470335670746863	0.6153577795738565	0.9999999563204371	-0.0004477247972316721
ZBTB8OS	0.30508726835250854	0.5743548399141685	0.9999999563204371	-0.0006933535618994415
CLEC14A	3.1737727113068104e-05	0.9914033402966134	0.9999999563204371	8.833674205329557e-06
GNG7	0.5007674694061279	0.030341234978228604	0.3413075233282953	0.0033651016867040236
BASP1	0.7562358975410461	0.7340141360667236	0.9999999563204371	-0.0008065008925950421
TYMS	0.16684098541736603	0.3216796249612828	0.9999999563204371	0.0016433766422699874
CASKIN2	0.00018758127407636493	0.8337929493909311	0.9999999563204371	0.00015008213037475914
LRRN4CL	3.2853374705155147e-06	0.8797704089023286	0.9999999563204371	1.972647921781724e-05
PAWR	0.2160092294216156	0.02592701207878223	0.29881180954179926	0.001987682925416926
CD19	1.5747158527374268	0.512152847889467	0.9999999563204371	0.002538306362837074
GPR4	5.038049494032748e-05	0.5796168233043733	0.9999999563204371	0.00022585156600823106
RABEP2	0.6002389192581177	0.5790986091888606	0.9999999563204371	0.000954238246004786
ATOX1	0.3371417820453644	0.7852478766107169	0.9999999563204371	0.0007473797941375412
CD163	2.8042586563969962e-05	0.849731105064693	0.9999999563204371	0.00014682731028039636
CD163L1	0.0012777146184816957	0.3705442474912688	0.9999999563204371	0.0006272372213794678
CD151	0.026855144649744034	0.4967958818837881	0.9999999563204371	0.000961504552791695
HNRNPA0	0.5288813710212708	0.8837621644945612	0.9999999563204371	-0.00028567997505347465
KCNJ10	9.081891039386392e-05	0.6720223303248578	0.9999999563204371	0.000265296611038222
UBE2N	0.500551164150238	0.7420785372386738	0.9999999563204371	0.0005799130457688191
RPS27	3.4039530754089355	2.961902281217732e-06	6.892564661772025e-05	0.04362093879118527
IMPDH2	0.5280944108963013	0.536687077036778	0.9999999563204371	0.001067671644910321
NDUFV2	0.3891156017780304	0.4995265144864105	0.9999999563204371	0.0013349513652802362
ZC3H12D	0.2377963662147522	0.9212061723908884	0.9999999563204371	-0.00015131330460603054
GEN1	0.23168069124221802	0.005406929568592789	0.07578310579739976	-0.002759619399427822
CD28	0.00028869870584458113	0.8948162218682163	0.9999999563204371	-0.00012753133265652134
MAF	0.0004679909034166485	0.1334972648103412	0.9999999563204371	-0.0028827160930635564
KCTD12	0.018080933019518852	0.21285681129093148	0.9999999563204371	0.0016005543012899178
THBD	0.00016720124403946102	0.6570357384735503	0.9999999563204371	0.0007686762330026253
TAF7	0.4081208407878876	0.4360792735037653	0.9999999563204371	0.0011389528494303157
AURKB	0.14646172523498535	0.3601289327173731	0.9999999563204371	0.0013057858465789708
RCC2	0.5069374442100525	4.35764389017379e-08	1.2032786630671873e-06	0.01031774584674127
GIMAP7	0.0011515289079397917	0.8887564952834943	0.9999999563204371	-0.00022649572702635167
FUCA1	0.13193556666374207	0.98467498421494	0.9999999563204371	-5.461002381708033e-05
GATA2	1.2956159480381757e-05	0.004968461618023889	0.07029017187619489	-0.0010651091862885218
VWA1	0.000190224644029513	0.9811875143854749	0.9999999563204371	2.86660806556253e-05
CIITA	1.1692748069763184	0.2998184975324256	0.9999999563204371	0.0033133000318924313
CDC42EP4	0.0004726925690192729	0.23005718090224048	0.9999999563204371	-0.0015325615452490924
FCER1A	8.265822543762624e-06	0.7389162364134862	0.9999999563204371	-7.413624359097712e-05
PCED1B	0.38565492630004883	0.7627343426749158	0.9999999563204371	0.000457925882955487
FOXS1	2.510292142687831e-05	0.00011168854371668147	0.0021441425620875435	0.0012993608850124872
CDH5	0.00011304899817332625	0.9322310854974389	0.9999999563204371	9.637035548194686e-05
DCTPP1	0.28727149963378906	0.7787931857054873	0.9999999563204371	0.0003355060351825565
PRF1	0.00011070309847127646	0.9836258559634332	0.9999999563204371	-1.9974037838784476e-05
TRAPPC5	0.5141080617904663	0.007317733046054098	0.09924081412642857	0.004607572328607097
EHMT1	0.4150642156600952	0.34446675100602686	0.9999999563204371	-0.0012959607728422165
FDCSP	0.0020184400491416454	0.0	0.0	0.062193342060723834
P2RY13	0.0012191046262159944	0.8290451780589265	0.9999999563204371	-0.0001574063943729084
SIAH2	0.2740747332572937	0.6969883100775562	0.9999999563204371	-0.00046486092918741494
LSM10	0.3881850242614746	0.740351547765616	0.9999999563204371	0.00044487999503220487
TIGIT	0.006346062757074833	0.9168338349290654	0.9999999563204371	0.00016483314419831353
SNRPE	0.5260887742042542	0.18485606628196471	0.9999999563204371	0.0025734566654467593
RTKN2	0.0045918868854641914	0.9232700615638276	0.9999999563204371	5.9971825497278904e-05
IDH2	0.22479744255542755	0.8526711685943382	0.9999999563204371	0.0002444157556972072
NOP10	0.4683785140514374	0.11168421050930077	0.9724883636184013	0.002898187547020491
MRPL41	0.39864420890808105	0.3714800818901014	0.9999999563204371	0.0015757859222188643
P2RY8	0.304468035697937	0.7625205330581055	0.9999999563204371	-0.00041099635712093065
SHMT2	0.47818368673324585	0.24273172137170818	0.9999999563204371	0.0018773651812093218
BACE2	0.1440618485212326	0.8146519639863161	0.9999999563204371	0.00026433046242295703
SYNM	0.00016741287254262716	0.0	0.0	0.0067686631188355545
GABRG3	6.653535365330754e-06	0.11844143160403253	0.9999999563204371	0.00022805166335478956
C1S	0.0008410540176555514	0.7922748511779358	0.9999999563204371	0.0009681292304460458
KPNA2	0.3398207724094391	0.7258060941100553	0.9999999563204371	-0.0005525832726692104
BGN	5.550323476199992e-05	0.7089959194127964	0.9999999563204371	0.0004530959899400119
CLEC4G	0.02484487183392048	1.8680257340975004e-10	6.147646699026256e-09	0.007459647499927863
SATB1	0.11128305643796921	0.6747323029342467	0.9999999563204371	0.0005651887183360461
CSF1R	0.00045320167555473745	0.7553587901505376	0.9999999563204371	0.0007695859710946201
TRAK1	0.3813057541847229	3.848735427913752e-06	8.8521565735882e-05	0.006060280358588724
SKA2	0.12457312643527985	0.7705692351015232	0.9999999563204371	0.00029351142734696694
NTM	2.743189043030725e-06	0.21553063686395424	0.9999999563204371	0.00010137258404076797
TSKU	3.3748212445061654e-05	0.6346860211807863	0.9999999563204371	0.000150008442674573
PAPPA	2.4031262000789866e-05	9.23494628926047e-05	0.0017938337432541942	-0.0019217750741018292
CRIP2	0.006141383200883865	0.02860515241347561	0.32474650262804644	0.0032939091428308585
COL18A1	0.002906038425862789	0.14780612236789237	0.9999999563204371	0.0031187863033979323
NAA38	0.52120041847229	0.8053259537271396	0.9999999563204371	0.00046576083787388937
NKX2-5	2.3930735437716066e-07	0.0994430089643954	0.8908480275813284	-3.700001951890747e-05
GAS6	0.008735585026443005	0.8906641525085681	0.9999999563204371	-0.00021814141496069662
TMEM119	0.00020101378322578967	0.20322253079967556	0.9999999563204371	0.0018951980292384414
SMDT1	0.5318846702575684	0.8959570410957642	0.9999999563204371	-0.00023137947385706565
MX2	0.22895817458629608	0.08650450362730044	0.8010221620012842	-0.0021375721345319966
FAM167B	0.0027675852179527283	0.49589695715291593	0.9999999563204371	-0.00044269204594427476
HMCES	0.37791475653648376	0.15029776116312554	0.9999999563204371	-0.002535149781741968
OLFML1	0.00010838282469194382	0.5082228380003837	0.9999999563204371	0.0003179651083529737
FAM162B	2.121730722137727e-05	0.6467900748814643	0.9999999563204371	-0.00012488591106925181
NPB	0.0001608999154996127	0.0	0.0	0.008076982522812736
TBX1	0.00013043961371295154	0.49416270432360987	0.9999999563204371	0.00048155060863012673
CLDN5	9.692306048236787e-05	0.9732321939051225	0.9999999563204371	8.072148804622129e-05
OAF	0.0010400565806776285	0.43245642125918193	0.9999999563204371	-0.0005263945815245827
ALDH1A3	8.378069469472393e-05	0.5488389529827069	0.9999999563204371	0.0003248981743345922
CLECL1	0.21086236834526062	0.23317493975637849	0.9999999563204371	0.0011074529362727998
SLIT3	0.00010428332461742684	0.6822678107282487	0.9999999563204371	0.00040540418581060995
HIST1H1B	0.007068657781928778	0.028494042825530252	0.323674238819972	-0.0005062736500581226
PTP4A3	0.12576870620250702	0.8398714160101395	0.9999999563204371	0.00023632005823210383
TMEM255B	0.007945072837173939	0.978168398339009	0.9999999563204371	1.866024885707179e-05
PROS1	7.102151721483096e-05	0.7075448587414581	0.9999999563204371	0.000248898385384887
SOCS3	0.09415643662214279	0.020342732852040024	0.24260542960670337	0.004283775394403722
LPAR5	0.16211111843585968	0.4447761346953718	0.9999999563204371	0.000588055480271915
PDE4B	0.48164427280426025	0.8126950557552421	0.9999999563204371	-0.00037972830886336974
SNN	0.34843650460243225	0.15851427913368576	0.9999999563204371	-0.001882099668722309
NELL2	0.000778073794208467	0.8413591672233716	0.9999999563204371	-0.0001760746390399463
LRRC26	5.019185118726455e-05	0.970435211047985	0.9999999563204371	-1.6522428337709433e-05
NDUFA12	0.3014844059944153	0.6225379008320093	0.9999999563204371	0.0007011324090309709
TCEAL2	2.2334419554681517e-05	0.0008085538269086978	0.013495743797199668	-0.0007433200893350975
FMNL1	0.3884459435939789	0.416534901586346	0.9999999563204371	0.001584402751801925
SIVA1	0.38052165508270264	0.8236340719221176	0.9999999563204371	-0.0003472684214556601
BRI3BP	0.3456478714942932	0.8731804780280892	0.9999999563204371	0.00020758394771560164
F8	0.0035017584450542927	0.9070084857183871	0.9999999563204371	5.815766273272268e-05
SEMA4B	0.2889688014984131	0.5518226702087645	0.9999999563204371	0.0006403385797509228
FLRT2	0.00020666101772803813	0.01562482642526497	0.19302612865548185	0.002099221243759491
SIGIRR	0.2051635980606079	0.6855900471337133	0.9999999563204371	0.0006896573061119851
TNFAIP2	0.0003845895698759705	0.0003353778657173567	0.005986139476023429	-0.007947295493130693
GP1BA	0.0011629147920757532	0.000531845949445886	0.009166451865411374	0.004033028455793374
UBALD2	0.4613524377346039	0.00043656241954148634	0.007641001133508207	0.006468232228207577
IL3RA	0.00796719640493393	0.9628031912618966	0.9999999563204371	6.342179251556382e-05
TCN2	0.000266673625446856	0.9998580510358701	0.9999999563204371	1.5354354212352458e-07
SP140L	0.3721989393234253	0.5380248156743104	0.9999999563204371	0.0008363088862358135
METTL7A	0.5055796504020691	0.5431041259225826	0.9999999563204371	0.0009999328995653153
GPRIN3	0.010225242003798485	0.8914489489008224	0.9999999563204371	-0.000160110321534764
IRF7	0.2989453673362732	0.5163859816064689	0.9999999563204371	-0.0013561758863673463
PDE6G	0.0018787359585985541	0.8841942984069919	0.9999999563204371	8.855822096872682e-05
PRKG1	1.4111455129750539e-05	0.05249016695395792	0.5382997930655112	0.00035156824272993795
NR2F2	9.580704499967396e-05	0.734976460222748	0.9999999563204371	0.00038854114950500175
LSAMP	0.0025722398422658443	8.816083418849985e-10	2.7739888830206445e-08	-0.0037185686035073866
PSMD13	0.41848868131637573	0.5722277636442732	0.9999999563204371	0.0009340431912877379
NDUFA4L2	0.0017228146316483617	0.4052934138079318	0.9999999563204371	0.0005556691195323226
UBE2L3	0.38751307129859924	0.8466789972747322	0.9999999563204371	0.00031765180596364387
IFIT1	0.008372418582439423	0.0006507125640471401	0.011045200625343823	-0.0026849143681345437
EVI2B	0.4241682291030884	0.0027709047130377584	0.041525403963981834	0.004739601364573633
KRT5	3.0346533094416372e-05	0.0018453122134596267	0.028715883177585586	0.0010158577901039037
GSAP	0.29964497685432434	0.0005521674583781611	0.009492750287827312	0.004095481154408446
POLR1D	0.3992660343647003	0.7345826228680044	0.9999999563204371	0.0005348844957637161
KIF18B	0.01842419244349003	0.034691951504358665	0.38206526970981547	0.001572944028007926
SAPCD2	0.01619379222393036	3.161804174034444e-08	8.835575438818191e-07	0.004350619813836356
TOR3A	0.402767539024353	0.7992310960233617	0.9999999563204371	-0.00037037079167356033
THBS2	8.455044735455886e-05	0.815144367333352	0.9999999563204371	-0.00016708485658302146
KRT10	0.4575567841529846	0.1977259593209939	0.9999999563204371	0.002233800234463541
CD300E	3.442108572926372e-05	0.8949086678368123	0.9999999563204371	5.507990677491051e-05
ARHGAP30	0.42510730028152466	0.49386056385791965	0.9999999563204371	0.0012795647016395927
PDE2A	7.942730007926002e-05	0.9051572270925499	0.9999999563204371	6.076993124676171e-05
LILRB4	0.007182936649769545	0.8798446047863773	0.9999999563204371	0.0002524629534560672
TNFRSF4	0.0010555926710367203	0.7664584236063794	0.9999999563204371	-0.00050711464728935
TRABD2A	0.02535218745470047	7.571721027943568e-14	3.0306940175125455e-12	-0.009143144025121043
TNFRSF18	0.0012036524713039398	0.9255216795850851	0.9999999563204371	7.665514217027495e-05
ZNF395	0.27171754837036133	1.4937043215645929e-06	3.5799416289150524e-05	0.005031057533191905
KANK3	0.00015788688324391842	0.5668177777458112	0.9999999563204371	0.0005075150992511213
AKR1C1	1.7829230273491703e-05	0.6220146150292762	0.9999999563204371	0.00019338144048102482
MT1X	0.009142952039837837	0.9821952941991452	0.9999999563204371	2.321575767406098e-05
FNBP1	0.5688899159431458	0.8712558637022574	0.9999999563204371	0.0003276375199134046
BCAM	1.556022652948741e-05	0.9294471244465308	0.9999999563204371	5.861565494849743e-05
C11orf96	0.0004428974643815309	0.03138533202036298	0.35119104696946557	0.005898552185800508
COL4A1	0.0001727830240270123	0.9895331461888182	0.9999999563204371	2.4666287451777236e-05
GJA4	0.0003805223968811333	0.35630804553979223	0.9999999563204371	0.0013368400320365103
PTMA	2.399712562561035	0.0015379441730782872	0.024327589764796775	0.020273795704095408
USP7	0.4760555624961853	0.681325442170714	0.9999999563204371	0.0006778747489440695
ISG15	0.17455445230007172	2.739513282890016e-09	8.306182286769417e-08	-0.010992981495090988
TCEA1	0.5261437296867371	0.7359844977714427	0.9999999563204371	-0.0005903937008707073
FANCA	0.2632770240306854	0.0007054616311557016	0.011901356054974312	-0.0037541914646555038
SEMA4D	0.2605714499950409	0.6146465844828677	0.9999999563204371	0.0009300877589474292
CLEC17A	0.014043083414435387	0.5123428185612755	0.9999999563204371	0.00014276849498249996
COL14A1	8.949145558290184e-05	0.9511763779316731	0.9999999563204371	-8.759376463049591e-05
ARL4C	0.06779030710458755	0.5692005191067913	0.9999999563204371	0.0009589151543392328
RAB42	9.87997482297942e-05	0.9439327746811377	0.9999999563204371	2.3888945044200487e-05
COL4A5	2.1118832592037506e-05	0.42126293504703005	0.9999999563204371	0.0001810825097507389
PLA2G2A	2.028277776844334e-06	0.9794872714211345	0.9999999563204371	-9.167703239643227e-06
PDCD1	0.0009422825532965362	0.3873261064398452	0.9999999563204371	-0.0006748076213262482
CERKL	9.535110439173877e-05	0.002689246869887585	0.04040964277045676	0.0013016956114830082
H2AFX	0.31121063232421875	0.9978651762797599	0.9999999563204371	3.781313273784514e-06
SERPINA5	0.0001276828843401745	2.083914463213432e-08	5.902272442276811e-07	-0.004447502602833673
SRSF10	0.541589617729187	0.17350921122017082	0.9999999563204371	-0.0025446125162108804
S100A16	0.00011509629257488996	0.049072576670702306	0.5090186234886462	0.002321507537254236
PRELP	8.484860154567286e-05	0.595592912655964	0.9999999563204371	-0.00034000242834478916
CNR2	0.4030010998249054	0.03853480507828788	0.41716451339453164	0.002829112615164312
GJB3	3.4277592931175604e-05	1.0611867791832097e-05	0.0002324203268683735	0.001042635120992577
FAM111B	0.06035568192601204	0.4728783722296326	0.9999999563204371	-0.00041396287017249393
APOD	4.1992811020463705e-05	0.4718193279193059	0.9999999563204371	-0.0003110558584689413
SF3B3	0.3803483247756958	0.8988681085577856	0.9999999563204371	0.00019405218891576688
PLAC9	1.4539153198711574e-05	0.917601388011736	0.9999999563204371	7.005617508735669e-05
CLDN4	2.1912637748755515e-05	0.5948821490836926	0.9999999563204371	0.00017784696757106966
S100A13	0.009148865006864071	2.7353674880714607e-12	1.0080205348264968e-10	0.01277374355761553
PCDH18	1.2355769285932183e-05	0.5733187383041478	0.9999999563204371	0.00012865983268905913
NUGGC	0.0952562764286995	0.05309923034606934	0.5434087948579062	-0.0012270257155416189
PNRC2	0.5387353301048279	0.41843857757376357	0.9999999563204371	0.0015012622665608935
RRP7A	0.43256181478500366	0.2585275316443192	0.9999999563204371	0.0017741391275348003
FAM53B	0.3831751048564911	0.026946951431198407	0.308631837229801	0.0032856739615669678
S100A14	1.6936612610152224e-06	0.015708527577915188	0.1939148362164351	-0.00038118010696835025
HMGB1	1.4890862703323364	0.19648681086147013	0.9999999563204371	0.005549937764493804
NCR1	1.6546160622965544e-05	0.3385438964612735	0.9999999563204371	0.00024208341827385143
PAX5	0.8462831974029541	0.404488091441106	0.9999999563204371	0.0020008554098160138
HLA-DRB1	2.4981818199157715	0.050752984386466915	0.5233555777886078	0.01446804765919207
S100A4	0.05427653715014458	0.050515310536343394	0.5213296579862424	0.003948984149836171
SEMA4A	0.2717653512954712	0.10494108686409831	0.9279121468437993	-0.001919934197246545
SUPT5H	0.4400276839733124	0.7464787784866713	0.9999999563204371	0.000548081582451029
ZNF107	0.25159573554992676	1.0770869772080971e-05	0.0002357034939463393	0.004468089011860858
GIMAP5	0.0008468662272207439	0.9600202518758782	0.9999999563204371	-9.166958467681017e-05
CD55	0.3911099433898926	0.007937089489691296	0.1066170349743707	0.003661654306046049
ASB13	0.1589251309633255	0.035225138302206416	0.3869429327767342	-0.002051305519450198
SULF2	0.05666404962539673	0.95503953828186	0.9999999563204371	8.18785973810628e-05
LAMA2	1.0313301572750788e-05	0.8241216141951702	0.9999999563204371	6.377943843828801e-05
PLXNB2	0.24795331060886383	0.22563086038058477	0.9999999563204371	0.002117869983163098
MYO6	0.0011937172384932637	0.01309226236048211	0.1654089781519023	0.001820457707946661
ADH1B	1.778371552063618e-05	0.9979355261579075	0.9999999563204371	2.444743103721998e-06
TCF4	0.5012044906616211	0.13360051277217844	0.9999999563204371	0.0026627227975167997
HSH2D	0.6950124502182007	0.4956277496655177	0.9999999563204371	-0.001380947210149552
HLA-DQA1	1.6861412525177002	0.10796464525968452	0.9482050180214782	0.008002311105531859
COL27A1	0.00026629187050275505	5.793593114145068e-07	1.4458733159440852e-05	0.00331654552313729
GM2A	0.4457876682281494	0.3566217518649264	0.9999999563204371	0.00150136001528369
S100A2	3.4661418339965167e-06	0.11647776933412946	0.9999999563204371	0.00021194300667752596
ARID5A	0.21818983554840088	0.34201513847558873	0.9999999563204371	-0.0016982665140570915
LAMB3	4.5055530790705234e-05	0.0	0.0	-0.004383698597799472
FAM3C	0.42462584376335144	0.5944501998422398	0.9999999563204371	0.0007523845510941276
SIGLEC15	1.8240460121887736e-05	0.9244516578117368	0.9999999563204371	1.5763718684157194e-05
SND1	0.4806407690048218	0.6752044036850771	0.9999999563204371	-0.0006760984533549248
FAM110D	5.5776476074242964e-05	0.7386275754692444	0.9999999563204371	0.0001652485113607266
SERPINA1	6.928951188456267e-05	0.9900130900174435	0.9999999563204371	-1.3394762050668391e-05
TPSB2	8.498849638272077e-06	0.9098313196656749	0.9999999563204371	9.684070301345466e-05
KANK2	0.012323381379246712	0.029919893636182415	0.3372862411273646	0.0013712167703818336
C5AR1	0.00021006858150940388	0.8185716683530466	0.9999999563204371	0.00023324503484802232
HNRNPAB	0.5149810314178467	0.9326875716686522	0.9999999563204371	0.00016470867547136716
PDGFA	0.0021595992147922516	0.5191968557402507	0.9999999563204371	0.0002896855404410544
FAM177B	0.10674427449703217	0.17544736147761708	0.9999999563204371	0.000829299186362664
MFAP5	4.680870006268378e-06	0.8795982084695593	0.9999999563204371	-3.0145117282683562e-05
MPEG1	0.38312533497810364	0.041976290434938335	0.44758035235121135	0.005400066894643542
SPTAN1	0.36571115255355835	0.8036642167073151	0.9999999563204371	0.00045097934317464236
PARVA	0.00010004694922827184	0.0007057156429395306	0.011904902932247106	0.0026482344393843316
KLHL14	0.1737099438905716	0.1836801503440193	0.9999999563204371	-0.0011002342694765967
S100A10	0.17914721369743347	0.6772146880531933	0.9999999563204371	0.000766772509793587
CFD	0.0003611751308199018	0.9971013524863237	0.9999999563204371	3.048880284203822e-06
FAM49A	0.23536889255046844	0.6002564425699726	0.9999999563204371	0.0005486248945072187
MYO1C	0.2567526400089264	0.8349121310678602	0.9999999563204371	-0.00028456898489606706
PLCG2	0.9387284517288208	0.6694105892779709	0.9999999563204371	0.0010789827104902474
CLEC9A	0.00012214032176416367	0.9005964108600992	0.9999999563204371	5.972457532386168e-05
KEL	0.000467455800389871	1.593584975090323e-08	4.5499933157462646e-07	0.005656081575772838
GRK6	0.4750039577484131	0.19978980986363704	0.9999999563204371	0.0025054389374972695
TFDP1	0.2697722911834717	0.8816837027166644	0.9999999563204371	-0.00020769133201433494
CLEC4C	2.9022712624282576e-05	0.7606004254854124	0.9999999563204371	-6.101047963875077e-05
CSF2RA	0.00022682534472551197	0.5448099954410162	0.9999999563204371	0.000566103207333483
CARD11	0.4533596634864807	0.05161893114240246	0.5308260593850083	0.0031677810973405347
UVRAG	0.32357922196388245	0.03428191448591278	0.3783599407656026	-0.0024635156824533077
ITSN2	0.5212845206260681	0.7110543350411176	0.9999999563204371	0.0006069156266709688
TPM2	0.002212722785770893	0.6028508777920023	0.9999999563204371	0.000958624224786236
SH3BGRL2	9.873061935650185e-05	0.018105092569357772	0.21925048657073656	0.0012412408799881921
HLA-DRB5	1.1451256275177002	0.44929381776972255	0.9999999563204371	0.002833749217073537
PLN	6.8482831920846365e-06	0.834146594119515	0.9999999563204371	-5.977409955831041e-05
CCDC69	0.49526286125183105	0.9350039319144672	0.9999999563204371	0.00013618208751207527
MDM4	0.6666235327720642	0.847218379972795	0.9999999563204371	-0.00038541960856780804
RCSD1	0.7143234610557556	0.008325711472186859	0.11117570487419061	0.005692427744461565
RASSF9	1.2833538676204626e-05	0.7240023559212554	0.9999999563204371	7.699620891238943e-05
ZNF521	0.00011024943523807451	0.9142630995369143	0.9999999563204371	-4.6256786452852656e-05
CD247	0.010212592780590057	0.9713259747953491	0.9999999563204371	-8.170755692280633e-05
ARHGAP11A	0.04059210047125816	0.21915121828849737	0.9999999563204371	0.0009298220785914932
HMGN2	1.7598068714141846	0.9602617431696285	0.9999999563204371	0.0002549523050941354
UBE2J1	0.9020265340805054	0.09307978913341253	0.8473693903302835	-0.00423496348505446
DENND4B	0.5310429930686951	0.4382270115054121	0.9999999563204371	0.0013253749178244218
ARHGEF15	0.00010632232442731038	0.4356313040760398	0.9999999563204371	0.00038404830841479176
DCAF12	0.06441416591405869	0.18825202637194982	0.9999999563204371	-0.001211378051822446
PRC1	0.07817883789539337	0.7981542514190108	0.9999999563204371	0.00019165618012527934
L1CAM	0.0010004100622609258	4.088539531599267e-06	9.372405314525309e-05	0.0019240943498211632
SREBF2	0.5247753262519836	0.7177366747955629	0.9999999563204371	-0.0006324510187145343
TGM2	0.10465434193611145	0.4332891961763199	0.9999999563204371	0.0015975339098218788
CR1	0.46873918175697327	0.0	0.0	0.018326357744570254
FCGR3A	9.890273759083357e-06	0.9884100393991564	0.9999999563204371	7.357311580343663e-06
CENPW	0.07784026861190796	0.6734289101436404	0.9999999563204371	-0.0003602601612705594
SOX18	0.00010234442015644163	0.973349960620199	0.9999999563204371	-3.535813676355523e-05
LIME1	0.041771259158849716	0.9454280938808219	0.9999999563204371	0.0001193546781562893
HLA-DOA	0.8084633350372314	0.08000905618913201	0.7539656071037939	0.004104197347056753
HLA-DMA	1.4477676153182983	0.36497290925478376	0.9999999563204371	0.0035488283549076007
PSMB8-AS1	0.5007346272468567	0.6765197065879955	0.9999999563204371	0.0007621100614313337
COL5A2	0.00018302771786693484	0.8943505000807921	0.9999999563204371	-0.0001016665543628753
HLA-DRA	3.1397805213928223	0.03558691159808047	0.39027658877017535	0.019400922530195652
COL15A1	0.00033080397406592965	0.6127714902599619	0.9999999563204371	0.0007200279941742102
CSNK2B	0.515294075012207	0.23656108464662817	0.9999999563204371	0.002285770375195585
BAG6	0.5503679513931274	0.8419639974335127	0.9999999563204371	0.00037270381436583806
PRRC2A	0.41704148054122925	0.6577097266359884	0.9999999563204371	0.0007134885071044819
AIF1	0.03217959776520729	0.9879647083019292	0.9999999563204371	3.7472321482798644e-05
LST1	0.07917343825101852	0.430616926758729	0.9999999563204371	0.001250612010493902
C9orf57	2.651723434610176e-06	2.0184711235771147e-08	5.723771326240358e-07	0.00022823879439315008
PKHD1L1	0.12093496322631836	0.15178053637263988	0.9999999563204371	-0.001041677989012398
PDE7A	0.5023468136787415	0.7790057003796389	0.9999999563204371	0.0004941889454724683
SNX2	0.6180778741836548	0.01677517243160387	0.20532554399353145	0.004344262245216933
MT1A	1.2293096460780362e-06	0.9953791899521496	0.9999999563204371	-1.382123239031718e-06
MT1M	3.1554473025607876e-06	0.9306627844264956	0.9999999563204371	3.155008545536226e-05
CFI	5.49880787730217e-05	0.8317299510938174	0.9999999563204371	0.0001678153337013854
EXOC3L4	0.00017613809905014932	3.0264679651281767e-13	1.1719807609835764e-11	-0.010097878251426879
NAP1L4	0.33197811245918274	0.9549130208024115	0.9999999563204371	-0.00011591257826694401
TMEM256	0.41040676832199097	0.0040632975549046435	0.058653979458369844	0.004267279942496305
HMGN1	1.2734668254852295	0.913220995288945	0.9999999563204371	0.00040160644378855635
DENND1C	0.393661230802536	0.8154980692267146	0.9999999563204371	0.0004175801788159476
LINC00487	0.0009639710769988596	0.0008822024989127986	0.014617390332863134	0.0010684268982010733
GPX3	0.0001538185606477782	0.9822918525957676	0.9999999563204371	-2.9205031203193454e-05
IGKC	6.013315677642822	0.018856411738066292	0.22721587705462418	-0.03588508647215934
IGLC3	2.504868745803833	0.0005141861796933433	0.008886684513698652	-0.021451088512145514
IGLC7	0.18239162862300873	0.7369827153051676	0.9999999563204371	-0.00035451659991310143
TRBC1	0.018097445368766785	0.9456130324405014	0.9999999563204371	-0.00030278569519563855
IGHA2	0.4343096911907196	0.4488096244440425	0.9999999563204371	0.0013423833914662875
IGHE	0.030728310346603394	7.277653961579311e-05	0.0014363095904437475	0.00291172157499701
IGHG4	5.27678108215332	0.3260647583842431	0.9999999563204371	-0.013447086551474103
IGHG2	2.4418773651123047	0.1720691598582056	0.9999999563204371	-0.008411080892229562
IGHA1	3.5329883098602295	2.1867002146791492e-06	5.151861917650313e-05	-0.04267343633782919
IGHG1	4.244536876678467	0.0003893560631962334	0.006871430780991845	-0.037564585000231146
IGHG3	4.737710475921631	1.2722101327966584e-07	3.3730495771585056e-06	-0.058954437564111985
IGHD	1.113309383392334	0.000745253434194959	0.012519466022359193	0.009711828171084421
IGHM	4.13607120513916	0.2659045012710586	0.9999999563204371	-0.011579747402634252
ACKR1	8.455504575977102e-05	0.9083608094869264	0.9999999563204371	0.0003088479631228558
MXD3	0.11531616002321243	0.7460587711893372	0.9999999563204371	0.0003555571614429644
DNAJC9	0.19462019205093384	0.8492923564324346	0.9999999563204371	0.0002089375505546239
VDAC1	0.3592130243778229	0.1735618086706443	0.9999999563204371	0.0020269823371825615
LAT	0.006381902378052473	0.9428897965287426	0.9999999563204371	-0.00016796021881431618
EMP2	5.298544419929385e-05	0.3272009943513985	0.9999999563204371	0.0005683625967848839
UBD	0.00020969279285054654	0.0007844693319920548	0.013123541318767385	-0.005645147474627481
AP1G2	0.5431880354881287	0.9619558343594439	0.9999999563204371	8.743728508583558e-05
MEF2B	0.6576856374740601	5.4465065790765266e-09	1.612901240619287e-07	-0.012493183739823686
REPIN1	0.4049052298069	0.39649447559091344	0.9999999563204371	0.0013314323976125124
TSPAN4	0.009235174395143986	0.5146571973995093	0.9999999563204371	0.000864348106509404
NEURL1B	0.00011110259220004082	0.9723305193212068	0.9999999563204371	1.712617874434324e-05
MEG3	3.2282317988574505e-05	0.9914534751373505	0.9999999563204371	6.041750495665036e-06
EML6	0.13472411036491394	0.008639199793029295	0.11484872528549979	-0.0019015719301879554
GOLGA8B	0.3645116686820984	0.20100419007954917	0.9999999563204371	-0.002566236065048736
TNFRSF25	0.002503036055713892	0.7100056993671888	0.9999999563204371	-0.0006513046723290834
TSTD1	0.3740255534648895	0.28117104342537536	0.9999999563204371	0.0015951547418770224
IFI30	0.7052235007286072	0.8320797972427973	0.9999999563204371	0.0007847050915331845
CKLF	0.08844856917858124	0.7170903134102855	0.9999999563204371	0.0005072273045177227
EBF2	3.3263979730691062e-06	0.9376741752973592	0.9999999563204371	-8.660412245013095e-06
CEBPD	0.001953946426510811	0.7871800419162152	0.9999999563204371	0.000586539990703487
FADS3	0.5498864054679871	0.16696438136589853	0.9999999563204371	-0.002340789663888322
IGLC6	0.016905400902032852	0.1171818506157114	0.9999999563204371	0.000462791134217091
HLA-DPB1	1.993269443511963	0.01075937283808126	0.13939932418586753	0.015486572219625606
AC104699.1	0.0145586421713233	3.6375183857240145e-05	0.0007477365484559643	-0.0009040722875975583
LINC01133	2.567527872088249e-06	0.8872518761409935	0.9999999563204371	7.659757517461287e-06
CADM3-AS1	4.869739859714173e-05	0.2093199687458125	0.9999999563204371	0.0004877325157148052
MIAT	0.0367700420320034	0.9082370185839914	0.9999999563204371	0.00011750730556976544
AC023590.1	0.07660578936338425	0.0020129794497760756	0.03107878020939932	-0.0017786834041124279
DHFR	0.21972991526126862	0.5168566437919704	0.9999999563204371	0.0009110764287709276
XIST	0.0240611732006073	0.4057293446639898	0.9999999563204371	0.0017812804838433218
PIK3CD-AS2	0.0469733327627182	0.07663725402206234	0.7286794523718305	-0.0007002896866723379
HLA-DQB2	0.0004946831613779068	0.8201927994408611	0.9999999563204371	-8.307842569831004e-05
SNHG7	0.5166323781013489	0.3458709337698289	0.9999999563204371	0.0015750184689853376
CHRM3-AS2	0.0006618330371566117	0.6492493866709581	0.9999999563204371	-0.0006626302469860797
TWIST2	2.0151821445324458e-05	0.39495382960026837	0.9999999563204371	0.00028753522989576215
APOC2	0.00014083919813856483	0.22720414255570875	0.9999999563204371	-0.0005102527638870011
ANKRD65	0.00039513970841653645	0.005899701229362675	0.08197378087385818	0.002212264419653081
C12orf75	0.21554535627365112	0.578840986475402	0.9999999563204371	0.0006924979451865271
KIAA0040	0.32181915640830994	0.44657388846444457	0.9999999563204371	0.0008842174136898734
KIFC1	0.07491783797740936	0.9771862305176833	0.9999999563204371	-2.2560777596759065e-05
TXNDC5	0.5827742218971252	0.03269702056079238	0.36352297537443395	0.007181899149401038
NME1	0.3560921251773834	0.1287712478006946	0.9999999563204371	0.0025944376509914346
LILRA4	0.03737939894199371	0.7061301722244253	0.9999999563204371	0.00041112045523042064
TNFRSF13B	0.1990995556116104	0.0433415957910217	0.4594724371103148	0.0016268588487757857
AQP1	8.129810157697648e-05	0.9485713655679833	0.9999999563204371	0.00011719674669368188
HLA-DOB	0.8356016874313354	0.5666517944992115	0.9999999563204371	-0.0013276468704105848
LINC00877	0.07438318431377411	0.04647834601068124	0.48678732080265286	-0.0010808453055952166
LINC00996	0.0306972898542881	0.6623390922272958	0.9999999563204371	0.0003395666034425123
MRPL20	0.46281692385673523	0.18174581643677845	0.9999999563204371	0.002380328034636536
HLA-DMB	1.5131114721298218	0.12011850963244486	0.9999999563204371	0.006534853715201284
MICAL3	0.5108177065849304	0.19728416082913403	0.9999999563204371	0.0020417567261516094
CFB	0.00033390833414159715	0.006221863455329935	0.08593295421370759	-0.002969122960522954
APOBEC3C	0.4243180751800537	0.07288871905433458	0.7001971280714476	0.0027725635638912657
UBE2V1	0.43240535259246826	0.5791157111148295	0.9999999563204371	0.0009032968214183183
HBB	0.016820162534713745	0.9454569534242061	0.9999999563204371	-1.766245328257042e-05
LINC00861	0.0010988074354827404	0.929560777802019	0.9999999563204371	-0.0001778152771978753
DRAIC	4.936903860652819e-05	0.8220749853389018	0.9999999563204371	0.00011017830095338572
LINC00926	1.1949537992477417	8.99071057229861e-05	0.001749578447980842	0.011872270480991735
TMEM150C	8.515486842952669e-05	0.0	0.0	-0.011263755979780736
CARMN	0.0001725624460959807	0.832236209849166	0.9999999563204371	0.00021646662899486965
ECSCR	5.880657772650011e-05	0.8364560166591997	0.9999999563204371	0.00021949583755768922
PDCD6	0.4304225444793701	0.6383460274315444	0.9999999563204371	0.0007698302712355006
TMEM158	5.9453122958075255e-05	0.0	0.0	-0.003749019777423162
SHANK3	0.00025551230646669865	0.673203742348208	0.9999999563204371	0.0004920230552548094
LINC01484	0.00011057388474000618	0.9846559656843221	0.9999999563204371	3.5289253200300482e-06
PRKDC	0.42839232087135315	0.5616673124342304	0.9999999563204371	-0.0009026433477773095
IGHGP	1.1578532457351685	0.0013965053720004228	0.022275294601032985	0.013179824838187956
LYN	0.6975939273834229	0.2232345791950161	0.9999999563204371	0.002631546190449059
RBPMS-AS1	1.871497261163313e-05	0.08957828377024213	0.8228321154114402	-0.00046210086077806407
NPIPB11	0.4078063368797302	0.9754875785333896	0.9999999563204371	-4.197747656310084e-05
LINC01485	8.035956125240773e-05	0.7556193256518995	0.9999999563204371	4.935380066960134e-05
BRK1	0.49385491013526917	0.08359846350725797	0.7801012770459601	0.003039627210054669
HP	4.054649252793752e-06	0.9998139108179187	0.9999999563204371	7.651281264378773e-08
LSM14A	0.5645339488983154	0.8461832463420524	0.9999999563204371	0.00038143380077032356
TUBB3	0.09981878101825714	0.0023284370921203834	0.03546604446628835	-0.0019907502075243166
MRC1	4.2997147829737514e-05	0.6874414725605527	0.9999999563204371	0.00029144164842168714
PECAM1	0.0634627640247345	0.9377580633013629	0.9999999563204371	0.0001943263122119023
MMP12	1.8791804905049503e-05	0.968773441038044	0.9999999563204371	1.5333444343877973e-05
GJA5	3.212693627574481e-05	0.028861076423212673	0.3272012665519276	0.0006702216340941403
RASSF5	0.3206271529197693	0.47802326563172626	0.9999999563204371	0.0014180981250759236
PCAT19	8.922289271140471e-05	0.7896397720809853	0.9999999563204371	0.00025417594548361256
LCN6	2.432252404105384e-05	0.27047005371491295	0.9999999563204371	0.00028723908908903547
TBX2-AS1	1.8518936485634185e-05	0.008929998226474334	0.11824933146395107	-0.0006703499994135758
S1PR2	0.2252926528453827	0.0010836588420746196	0.017661645697423244	-0.003461965761460224
SPIB	1.0029733180999756	0.6927484107852617	0.9999999563204371	0.0012163319870571571
TAF15	0.42501404881477356	0.7327326618265326	0.9999999563204371	0.0005408097845948433
CCL5	0.00770252849906683	0.9808115962567685	0.9999999563204371	4.748167706581432e-05
LINC01215	0.210839182138443	0.41233623467194347	0.9999999563204371	0.00074453965624885
CD24	0.7759000658988953	5.163121115758784e-05	0.001040080683937337	0.009654341993373363
DOC2B	0.00012182164209662005	0.026424477298327753	0.3035885037020126	0.0013344473680089106
CCL23	1.1768210242735222e-05	0.999557688893246	0.9999999563204371	-1.5811829188639688e-07
CCL4	0.007356500718742609	0.754409553547869	0.9999999563204371	0.00039894091467671276
CCL18	0.00012027394404867664	0.9391904738698065	0.9999999563204371	-0.0001551048088992993
ARHGAP23	0.00030857784440740943	0.2024418420311882	0.9999999563204371	0.001035782164018236
UHRF1	0.13231880962848663	0.4168853825848089	0.9999999563204371	0.0008956888832496999
CCL14	0.0002080301783280447	0.8069562225239721	0.9999999563204371	0.000514500203328965
PCGF2	0.0003664495307020843	0.6603168574510052	0.9999999563204371	0.00025364166653682436
MARCKS	0.3624715805053711	8.005627938345583e-09	2.3402985643828242e-07	0.016632723216962804
CCL3	0.007025423459708691	0.9135552121045221	0.9999999563204371	9.379198944722645e-05
[truncated: 1 more rows]
